# Supplementary material for: An epigenetic human cytomegalovirus infection score predicts viremia risk in seropositive lung transplant recipients
Source: Epigenetics. 2024 Oct 3;19(1):2408843. doi: 10.1080/15592294.2024.2408843 (PMC11451273; doi:10.1080/15592294.2024.2408843)
Supplement: SupplTable1.xlsx [file KEPI_A_2408843_SM4935.xlsx]

## Sheet: TableS1
Supplementary Table 1. TBS-seq probe coordinates.
Chromosome	Start	End	Strand
chr1	629958	630078	+
chr1	631919	632039	+
chr1	762172	762292	+
chr1	942840	942960	+
chr1	1006488	1006608	+
chr1	1013453	1013573	+
chr1	1051955	1052075	+
chr1	1069553	1069673	+
chr1	1130798	1130918	+
chr1	1138070	1138190	+
chr1	1169624	1169744	+
chr1	1174046	1174166	+
chr1	1210633	1210753	+
chr1	1222511	1222631	+
chr1	1222631	1222751	+
chr1	1222809	1222929	+
chr1	1232596	1232716	+
chr1	1281001	1281121	+
chr1	1292571	1292691	+
chr1	1299168	1299288	+
chr1	1303285	1303405	+
chr1	1334020	1334140	+
chr1	1354772	1354892	+
chr1	1451908	1452028	+
chr1	1485314	1485434	+
chr1	1543054	1543174	+
chr1	1543257	1543377	+
chr1	1636723	1636843	+
chr1	1682205	1682325	+
chr1	1917288	1917408	+
chr1	1943515	1943635	+
chr1	1944281	1944401	+
chr1	2028248	2028368	+
chr1	2036456	2036576	+
chr1	2109573	2109693	+
chr1	2134922	2135042	+
chr1	2229514	2229634	+
chr1	2229550	2229670	+
chr1	2237237	2237357	+
chr1	2259076	2259196	+
chr1	2314261	2314381	+
chr1	2344957	2345077	+
chr1	2428682	2428802	+
chr1	2428802	2428922	+
chr1	2428922	2429042	+
chr1	2444084	2444204	+
chr1	2594076	2594196	+
chr1	2629213	2629333	+
chr1	2862059	2862179	+
chr1	2923553	2923673	+
chr1	2925944	2926064	+
chr1	2949469	2949589	+
chr1	3022839	3022959	+
chr1	3028615	3028735	+
chr1	3067651	3067771	+
chr1	3111454	3111574	+
chr1	3113671	3113791	+
chr1	3140007	3140127	+
chr1	3142198	3142318	+
chr1	3221933	3222053	+
chr1	3284836	3284956	+
chr1	3322515	3322635	+
chr1	3331651	3331771	+
chr1	3347757	3347877	+
chr1	3355027	3355147	+
chr1	3497610	3497730	+
chr1	3508920	3509040	+
chr1	3718187	3718307	+
chr1	3805859	3805979	+
chr1	3923524	3923644	+
chr1	4107354	4107474	+
chr1	5651289	5651409	+
chr1	5721153	5721273	+
chr1	5746831	5746951	+
chr1	5944354	5944474	+
chr1	6126695	6126815	+
chr1	6128788	6128908	+
chr1	6207459	6207579	+
chr1	6244100	6244220	+
chr1	6267816	6267936	+
chr1	6359786	6359906	+
chr1	6419449	6419569	+
chr1	6464522	6464642	+
chr1	6505813	6505933	+
chr1	6520047	6520167	+
chr1	7552665	7552785	+
chr1	7573599	7573719	+
chr1	7705249	7705369	+
chr1	7940907	7941027	+
chr1	7940926	7941046	+
chr1	7962385	7962505	+
chr1	8149667	8149787	+
chr1	8385425	8385545	+
chr1	8970320	8970440	+
chr1	9002788	9002908	+
chr1	9039661	9039781	+
chr1	9039729	9039849	+
chr1	9128569	9128689	+
chr1	9246957	9247077	+
chr1	9318036	9318156	+
chr1	9367576	9367696	+
chr1	9401904	9402024	+
chr1	9404215	9404335	+
chr1	9540226	9540346	+
chr1	9627309	9627428	+
chr1	9689943	9690063	+
chr1	9730586	9730706	+
chr1	9850019	9850139	+
chr1	10450006	10450126	+
chr1	10496177	10496297	+
chr1	10515836	10515956	+
chr1	10626997	10627117	+
chr1	10635644	10635764	+
chr1	10642824	10642944	+
chr1	10647911	10648031	+
chr1	10774999	10775119	+
chr1	11456772	11456891	+
chr1	11501594	11501714	+
chr1	11663940	11664060	+
chr1	11700612	11700732	+
chr1	11796261	11796381	+
chr1	11805235	11805355	+
chr1	12063819	12063939	+
chr1	12128349	12128468	+
chr1	12158816	12158936	+
chr1	12170392	12170512	+
chr1	12180449	12180569	+
chr1	12558484	12558604	+
chr1	13513462	13513582	+
chr1	13702923	13703043	+
chr1	15154985	15155105	+
chr1	15252699	15252819	+
chr1	15384887	15385007	+
chr1	15416138	15416258	+
chr1	15481821	15481941	+
chr1	15549359	15549479	+
chr1	15583339	15583459	+
chr1	15736165	15736285	+
chr1	15836925	15837045	+
chr1	15949739	15949859	+
chr1	15966191	15966311	+
chr1	15974924	15975044	+
chr1	15975007	15975127	+
chr1	16035970	16036090	+
chr1	16226774	16226894	+
chr1	16727517	16727637	+
chr1	17149279	17149399	+
chr1	17167937	17168057	+
chr1	17201683	17201803	+
chr1	17622899	17623019	+
chr1	17755448	17755568	+
chr1	17874121	17874241	+
chr1	18106438	18106558	+
chr1	18376567	18376687	+
chr1	18919750	18919870	+
chr1	18965774	18965894	+
chr1	19087884	19088004	+
chr1	19093542	19093662	+
chr1	19289117	19289236	+
chr1	19390921	19391041	+
chr1	19420010	19420130	+
chr1	19682347	19682467	+
chr1	20175005	20175125	+
chr1	20246706	20246826	+
chr1	20507765	20507885	+
chr1	20507885	20508005	+
chr1	20507972	20508092	+
chr1	20508092	20508212	+
chr1	20508212	20508332	+
chr1	20508332	20508452	+
chr1	20508452	20508572	+
chr1	20718392	20718512	+
chr1	21340942	21341062	+
chr1	21398241	21398361	+
chr1	21459515	21459635	+
chr1	21855605	21855725	+
chr1	21882860	21882980	+
chr1	21900132	21900252	+
chr1	21906307	21906427	+
chr1	21915114	21915234	+
chr1	22143679	22143798	+
chr1	22813458	22813578	+
chr1	22853927	22854047	+
chr1	23019651	23019771	+
chr1	23194864	23194984	+
chr1	23195277	23195397	+
chr1	23342138	23342258	+
chr1	23531483	23531603	+
chr1	23558152	23558272	+
chr1	24186810	24186930	+
chr1	24186930	24187050	+
chr1	24187050	24187170	+
chr1	24187170	24187290	+
chr1	24187287	24187407	+
chr1	24187407	24187527	+
chr1	24187527	24187647	+
chr1	24187647	24187767	+
chr1	24187767	24187887	+
chr1	24187887	24188007	+
chr1	24188007	24188127	+
chr1	24901488	24901608	+
chr1	24964860	24964980	+
chr1	24965354	24965474	+
chr1	24994048	24994168	+
chr1	25023130	25023250	+
chr1	25292185	25292305	+
chr1	25303332	25303452	+
chr1	25303332	25303452	+
chr1	25303452	25303572	-
chr1	25303452	25303572	-
chr1	25573613	25573733	+
chr1	25703287	25703407	+
chr1	25810547	25810667	+
chr1	25875952	25876072	+
chr1	25906987	25907107	+
chr1	25922346	25922466	+
chr1	25922489	25922609	+
chr1	26409079	26409199	+
chr1	26529214	26529334	+
chr1	26555439	26555559	+
chr1	26702739	26702859	+
chr1	26864088	26864208	+
chr1	26899671	26899791	+
chr1	26899791	26899911	+
chr1	26899911	26900031	+
chr1	26900031	26900151	+
chr1	26900151	26900271	+
chr1	26900271	26900391	+
chr1	26900391	26900511	+
chr1	26900511	26900631	+
chr1	26900631	26900751	+
chr1	26900738	26900858	+
chr1	26900858	26900978	+
chr1	26900978	26901098	+
chr1	26994852	26994972	+
chr1	27001969	27002089	+
chr1	27113912	27114032	+
chr1	27113988	27114108	+
chr1	27114170	27114290	+
chr1	27318540	27318660	+
chr1	27604739	27604859	+
chr1	27635081	27635201	+
chr1	27776760	27776879	+
chr1	27779899	27780019	+
chr1	27780019	27780139	+
chr1	28177155	28177275	+
chr1	30749232	30749352	+
chr1	31065412	31065532	+
chr1	31065532	31065652	+
chr1	31065652	31065772	+
chr1	31065772	31065892	+
chr1	31065892	31066012	+
chr1	31066012	31066132	+
chr1	31066132	31066252	+
chr1	31066252	31066372	+
chr1	31238958	31239078	+
chr1	31423555	31423675	+
chr1	31617990	31618110	+
chr1	31619303	31619423	+
chr1	31730920	31731040	+
chr1	31746363	31746483	+
chr1	31771796	31771916	+
chr1	31830900	31831020	+
chr1	31880673	31880792	+
chr1	31925777	31925897	+
chr1	32179366	32179486	+
chr1	32221906	32222026	+
chr1	32291832	32291952	+
chr1	33142359	33142478	+
chr1	33147316	33147436	+
chr1	33182176	33182295	+
chr1	34164492	34164612	+
chr1	35573498	35573618	+
chr1	35573994	35574114	+
chr1	36100195	36100315	+
chr1	36774200	36774320	+
chr1	37473942	37474062	+
chr1	37474062	37474182	+
chr1	37474182	37474302	+
chr1	37474302	37474422	+
chr1	37474422	37474542	+
chr1	37474542	37474662	+
chr1	37474662	37474782	+
chr1	37474782	37474902	+
chr1	37474902	37475022	+
chr1	37475700	37475820	+
chr1	37735188	37735308	+
chr1	38559093	38559213	+
chr1	39025728	39025848	+
chr1	39104882	39105002	+
chr1	39683918	39684038	+
chr1	39789321	39789441	+
chr1	39902635	39902755	+
chr1	39956167	39956287	+
chr1	40257338	40257458	+
chr1	40257458	40257578	+
chr1	40257578	40257698	+
chr1	40257655	40257775	+
chr1	40257662	40257782	+
chr1	40257767	40257887	+
chr1	40257887	40258007	+
chr1	40258007	40258127	+
chr1	40258037	40258157	+
chr1	40258157	40258277	+
chr1	40258277	40258397	+
chr1	40258397	40258517	+
chr1	40258517	40258637	+
chr1	40980994	40981114	+
chr1	41362398	41362518	+
chr1	41516533	41516653	+
chr1	41699766	41699886	+
chr1	41806566	41806686	+
chr1	42766897	42767017	+
chr1	43068224	43068344	+
chr1	43285639	43285759	+
chr1	43285645	43285765	+
chr1	44418399	44418519	+
chr1	44724787	44724907	+
chr1	46167139	46167259	+
chr1	46615792	46615912	+
chr1	47415524	47415644	+
chr1	47416533	47416653	+
chr1	47434258	47434378	+
chr1	47434332	47434452	+
chr1	48094072	48094192	+
chr1	50415716	50415836	+
chr1	50423587	50423707	+
chr1	52920886	52921006	+
chr1	53077563	53077683	+
chr1	53526679	53526799	+
chr1	53529928	53530048	+
chr1	54547976	54548096	+
chr1	54887594	54887714	+
chr1	54888006	54888126	+
chr1	55038917	55039037	+
chr1	56180775	56180895	+
chr1	56644670	56644790	+
chr1	56854952	56855072	+
chr1	58249448	58249568	+
chr1	59927202	59927322	+
chr1	60073939	60074059	+
chr1	60951997	60952117	+
chr1	64537560	64537680	+
chr1	64861780	64861900	+
chr1	65064795	65064915	+
chr1	65128112	65128232	+
chr1	66333676	66333796	+
chr1	66532696	66532816	+
chr1	66532816	66532936	+
chr1	66532936	66533056	+
chr1	66533056	66533176	+
chr1	66533176	66533296	+
chr1	66533296	66533416	+
chr1	66533429	66533549	+
chr1	66533549	66533669	+
chr1	66533669	66533789	+
chr1	66533700	66533820	+
chr1	66533820	66533940	+
chr1	66533940	66534060	+
chr1	66617089	66617209	+
chr1	66617209	66617329	+
chr1	67166112	67166232	+
chr1	67166212	67166332	+
chr1	67166332	67166452	+
chr1	67700946	67701066	+
chr1	67833750	67833870	+
chr1	68047034	68047154	+
chr1	68047228	68047348	+
chr1	68497197	68497317	+
chr1	71047230	71047350	+
chr1	75130074	75130194	+
chr1	77515677	77515797	+
chr1	84479564	84479684	+
chr1	87131801	87131921	+
chr1	89822480	89822600	+
chr1	89993638	89993758	+
chr1	91505105	91505225	+
chr1	91546315	91546435	+
chr1	92486964	92487084	+
chr1	93846774	93846894	+
chr1	93990160	93990280	+
chr1	95118020	95118140	+
chr1	101284151	101284271	+
chr1	101846994	101847114	+
chr1	108051578	108051698	+
chr1	109214903	109215023	+
chr1	109643736	109643856	+
chr1	109763825	109763945	+
chr1	109979383	109979503	+
chr1	110067631	110067751	+
chr1	110211575	110211695	+
chr1	111200518	111200638	+
chr1	111201426	111201546	+
chr1	111227609	111227729	+
chr1	111230533	111230653	+
chr1	112509003	112509123	+
chr1	112758861	112758981	+
chr1	112957647	112957767	+
chr1	113871612	113871732	+
chr1	113871732	113871852	+
chr1	113871850	113871970	+
chr1	113872056	113872176	+
chr1	113872176	113872296	+
chr1	114219129	114219249	+
chr1	116167546	116167666	+
chr1	116569980	116570100	+
chr1	117093934	117094054	+
chr1	117122371	117122491	+
chr1	118989361	118989481	+
chr1	118989506	118989626	+
chr1	118993134	118993254	+
chr1	119415286	119415406	+
chr1	119713258	119713378	+
chr1	119713309	119713429	+
chr1	121396804	121396924	+
chr1	121397027	121397147	+
chr1	145475418	145475538	+
chr1	145960558	145960678	+
chr1	145978895	145979015	+
chr1	145993456	145993576	+
chr1	147080493	147080613	+
chr1	147178016	147178136	+
chr1	148048677	148048797	+
chr1	148309462	148309582	+
chr1	150293831	150293951	+
chr1	150979229	150979349	+
chr1	150981407	150981527	+
chr1	151005849	151005969	+
chr1	151058759	151058879	+
chr1	151133384	151133504	+
chr1	151833125	151833245	+
chr1	152003079	152003199	+
chr1	152908583	152908703	+
chr1	153261806	153261926	+
chr1	153536177	153536297	+
chr1	153567832	153567952	+
chr1	153628436	153628556	+
chr1	153775583	153775703	+
chr1	153805185	153805305	+
chr1	154403808	154403928	+
chr1	154407160	154407280	+
chr1	154408214	154408334	+
chr1	154591493	154591613	+
chr1	154610667	154610787	+
chr1	155009293	155009413	+
chr1	155029964	155030084	+
chr1	155125984	155126104	+
chr1	155325171	155325291	+
chr1	155563554	155563674	+
chr1	155750472	155750592	+
chr1	156116153	156116273	+
chr1	156124097	156124217	+
chr1	156216431	156216551	+
chr1	156216700	156216820	+
chr1	156592095	156592215	+
chr1	156642584	156642704	+
chr1	156647223	156647343	+
chr1	156705540	156705660	+
chr1	156815061	156815181	+
chr1	156879927	156880047	+
chr1	156893701	156893821	+
chr1	156939105	156939225	+
chr1	157700370	157700490	+
chr1	157700860	157700980	+
chr1	158399262	158399382	+
chr1	158754513	158754633	+
chr1	158930794	158930914	+
chr1	159076787	159076907	+
chr1	159076907	159077027	+
chr1	159077027	159077147	+
chr1	159077147	159077267	+
chr1	159077267	159077387	+
chr1	159077313	159077433	+
chr1	159171213	159171333	+
chr1	159171555	159171675	+
chr1	159713963	159714083	+
chr1	160206124	160206244	+
chr1	161051623	161051743	+
chr1	161223833	161223953	+
chr1	161259283	161259403	+
chr1	161612802	161612922	+
chr1	161621742	161621862	+
chr1	162003275	162003395	+
chr1	165356303	165356423	+
chr1	166944946	166945066	+
chr1	166989162	166989282	+
chr1	167166439	167166559	+
chr1	167439298	167439418	+
chr1	168136019	168136139	+
chr1	168514139	168514259	+
chr1	168514259	168514379	+
chr1	169586646	169586766	+
chr1	169586724	169586844	+
chr1	169629915	169630035	+
chr1	170074795	170074915	+
chr1	171089471	171089591	+
chr1	172704959	172705079	+
chr1	173865633	173865753	+
chr1	173866791	173866911	+
chr1	173868797	173868917	+
chr1	173885640	173885760	+
chr1	173885760	173885880	+
chr1	173885880	173886000	+
chr1	174883355	174883475	+
chr1	174998947	174999067	+
chr1	175743356	175743476	+
chr1	176207725	176207845	+
chr1	176556806	176556926	+
chr1	179090212	179090332	+
chr1	179293267	179293387	+
chr1	179743545	179743665	+
chr1	180117239	180117359	+
chr1	180184290	180184410	+
chr1	180911890	180912010	+
chr1	181130531	181130651	+
chr1	182792030	182792149	+
chr1	182838760	182838880	+
chr1	182838880	182839000	+
chr1	182839000	182839120	+
chr1	182839120	182839240	+
chr1	182839181	182839301	+
chr1	182839213	182839333	+
chr1	182839333	182839453	+
chr1	182839453	182839573	+
chr1	182839498	182839618	+
chr1	182839618	182839738	+
chr1	182839738	182839858	+
chr1	182839858	182839978	+
chr1	182839978	182840098	+
chr1	182840098	182840218	+
chr1	182840218	182840338	+
chr1	183239768	183239888	+
chr1	183418556	183418676	+
chr1	184629447	184629567	+
chr1	184671981	184672101	+
chr1	185313879	185313999	+
chr1	190477566	190477686	+
chr1	199549954	199550074	+
chr1	200870087	200870207	+
chr1	200873241	200873361	+
chr1	201283284	201283404	+
chr1	201426551	201426671	+
chr1	201623415	201623535	+
chr1	201649713	201649833	+
chr1	201946258	201946378	+
chr1	201955384	201955504	+
chr1	202160378	202160498	+
chr1	202341653	202341773	+
chr1	202710316	202710436	+
chr1	202927269	202927389	+
chr1	203076041	203076161	+
chr1	203264889	203265009	+
chr1	203277294	203277414	+
chr1	203304505	203304625	+
chr1	203307276	203307396	+
chr1	203340244	203340364	+
chr1	203475330	203475450	+
chr1	203753408	203753528	+
chr1	203753528	203753648	+
chr1	204496443	204496563	+
chr1	204991638	204991758	+
chr1	205359170	205359290	+
chr1	205747177	205747297	+
chr1	206468177	206468297	+
chr1	206474399	206474519	+
chr1	206507765	206507885	+
chr1	206784456	206784576	+
chr1	206784604	206784724	+
chr1	206909931	206910051	+
chr1	206910807	206910927	+
chr1	207668943	207669063	+
chr1	207823615	207823735	+
chr1	207826775	207826895	+
chr1	207826857	207826977	+
chr1	207861783	207861902	+
chr1	209607561	209607681	+
chr1	210416279	210416399	+
chr1	212284022	212284142	+
chr1	212432527	212432647	+
chr1	212515044	212515164	+
chr1	212626413	212626533	+
chr1	213985854	213985974	+
chr1	214288076	214288196	+
chr1	214603066	214603186	+
chr1	214660957	214661077	+
chr1	220690111	220690231	+
chr1	222616816	222616936	+
chr1	223203155	223203275	+
chr1	223230728	223230848	+
chr1	223393307	223393427	+
chr1	224114412	224114532	+
chr1	224377108	224377228	+
chr1	225831872	225831992	+
chr1	225920139	225920259	+
chr1	226132537	226132657	+
chr1	226210232	226210351	+
chr1	226404129	226404249	+
chr1	226428163	226428283	+
chr1	226547844	226547964	+
chr1	226646533	226646653	+
chr1	226653644	226653764	+
chr1	226664696	226664816	+
chr1	226735949	226736069	+
chr1	226736828	226736948	+
chr1	226751048	226751168	+
chr1	226827966	226828086	+
chr1	226908189	226908309	+
chr1	227786416	227786536	+
chr1	228007360	228007480	+
chr1	228008033	228008153	+
chr1	228158663	228158783	+
chr1	228163111	228163231	+
chr1	228171369	228171489	+
chr1	228178733	228178853	+
chr1	228277730	228277850	+
chr1	228470885	228471005	+
chr1	228648203	228648323	+
chr1	229058929	229059049	+
chr1	229138834	229138954	+
chr1	229238827	229238947	+
chr1	229556712	229556832	+
chr1	230377489	230377608	+
chr1	230709988	230710108	+
chr1	231160968	231161088	+
chr1	231675384	231675504	+
chr1	231694809	231694929	+
chr1	234326614	234326734	+
chr1	234613460	234613580	+
chr1	234769965	234770085	+
chr1	234874597	234874717	+
chr1	234899609	234899729	+
chr1	235073634	235073754	+
chr1	235075830	235075950	+
chr1	235103278	235103398	+
chr1	236394322	236394442	+
chr1	241749402	241749522	+
chr1	243101654	243101774	+
chr1	243318761	243318881	+
chr1	243318881	243319001	+
chr1	243842926	243843046	+
chr1	244050256	244050376	+
chr1	244051231	244051351	+
chr1	244382255	244382375	+
chr1	244461423	244461543	+
chr1	244600179	244600299	+
chr1	245155899	245156019	+
chr1	245685954	245686074	+
chr1	246146987	246147107	+
chr1	246703593	246703713	+
chr1	247111297	247111417	+
chr1	247300688	247300808	+
chr1	247454555	247454675	+
chr1	247454675	247454795	+
chr1	247454795	247454915	+
chr1	248908896	248909016	+
chr10	329830	329950	+
chr10	420878	420998	+
chr10	452645	452765	+
chr10	1110454	1110574	+
chr10	1206596	1206716	+
chr10	1504566	1504686	+
chr10	1725223	1725343	+
chr10	1736849	1736969	+
chr10	1754488	1754608	+
chr10	3467458	3467578	+
chr10	3780663	3780783	+
chr10	3780823	3780943	+
chr10	3782303	3782423	+
chr10	4140550	4140670	+
chr10	4474994	4475114	+
chr10	5094530	5094650	+
chr10	5546115	5546235	+
chr10	5546129	5546249	+
chr10	5570392	5570512	+
chr10	5816575	5816695	+
chr10	6062114	6062234	+
chr10	6062389	6062509	+
chr10	6062509	6062629	+
chr10	6062629	6062749	+
chr10	6062749	6062869	+
chr10	6062869	6062989	+
chr10	6143765	6143885	+
chr10	6562074	6562194	+
chr10	7411753	7411873	+
chr10	8058738	8058858	+
chr10	11280374	11280494	+
chr10	11301595	11301715	+
chr10	11443570	11443690	+
chr10	11562383	11562503	+
chr10	11691499	11691619	+
chr10	11867923	11868043	+
chr10	12042697	12042817	+
chr10	12122722	12122842	+
chr10	12130111	12130231	+
chr10	13694049	13694169	+
chr10	13869271	13869391	+
chr10	13892110	13892230	+
chr10	14383243	14383363	+
chr10	16436860	16436980	+
chr10	16437133	16437253	+
chr10	17837045	17837165	+
chr10	18141423	18141543	+
chr10	21494041	21494161	+
chr10	22322465	22322585	+
chr10	22336011	22336131	+
chr10	22345613	22345733	+
chr10	24536632	24536752	+
chr10	24958866	24958986	+
chr10	25175027	25175147	+
chr10	27252720	27252840	+
chr10	27413320	27413440	+
chr10	28676595	28676715	+
chr10	29142848	29142968	+
chr10	30984721	30984841	+
chr10	33337208	33337328	+
chr10	35128175	35128295	+
chr10	35605442	35605562	+
chr10	42754484	42754604	+
chr10	42941345	42941465	+
chr10	43039119	43039239	+
chr10	43109104	43109224	+
chr10	43395951	43396071	+
chr10	43396567	43396687	+
chr10	43574641	43574761	+
chr10	43751904	43752024	+
chr10	43825648	43825768	+
chr10	43910446	43910566	+
chr10	44384903	44385023	+
chr10	44959992	44960112	+
chr10	45374308	45374428	+
chr10	45673043	45673163	+
chr10	47022866	47022986	+
chr10	47322410	47322530	+
chr10	48465431	48465551	+
chr10	48731400	48731520	+
chr10	48820301	48820421	+
chr10	50397558	50397678	+
chr10	50512079	50512199	+
chr10	50674897	50675017	+
chr10	51074710	51074830	+
chr10	52332852	52332972	+
chr10	54801314	54801434	+
chr10	58385101	58385221	+
chr10	61992890	61993010	+
chr10	62049172	62049292	+
chr10	62815010	62815130	+
chr10	67950856	67950976	+
chr10	68560652	68560771	+
chr10	68720995	68721115	+
chr10	69180171	69180291	+
chr10	69318556	69318676	+
chr10	69382535	69382655	+
chr10	69629881	69630001	+
chr10	69965939	69966059	+
chr10	70267541	70267661	+
chr10	70785608	70785728	+
chr10	70880283	70880403	+
chr10	71559797	71559917	+
chr10	71638875	71638995	+
chr10	71644353	71644473	+
chr10	71737697	71737817	+
chr10	71774110	71774230	+
chr10	71805808	71805928	+
chr10	71805871	71805991	+
chr10	71963403	71963523	+
chr10	71980432	71980551	+
chr10	72086570	72086690	+
chr10	72088946	72089066	+
chr10	72089310	72089430	+
chr10	72260610	72260730	+
chr10	72261614	72261734	+
chr10	72335031	72335151	+
chr10	72355470	72355590	+
chr10	73176396	73176516	+
chr10	73358705	73358825	+
chr10	73433436	73433556	+
chr10	73642502	73642622	+
chr10	74968750	74968870	+
chr10	75395529	75395649	+
chr10	77637122	77637242	+
chr10	77926447	77926567	+
chr10	79071235	79071355	+
chr10	79187352	79187472	+
chr10	79195320	79195440	+
chr10	79243346	79243458	+
chr10	79274532	79274652	+
chr10	79294119	79294239	+
chr10	79348244	79348364	+
chr10	79384315	79384435	+
chr10	80409333	80409453	+
chr10	83581250	83581370	+
chr10	84155548	84155668	+
chr10	84155668	84155788	+
chr10	84172947	84173067	+
chr10	85602495	85602615	+
chr10	87361039	87361159	+
chr10	88668567	88668687	+
chr10	89260836	89260956	+
chr10	89392185	89392305	+
chr10	89392305	89392425	+
chr10	89392425	89392545	+
chr10	89534218	89534338	+
chr10	91411185	91411305	+
chr10	92592885	92593005	+
chr10	93757712	93757832	+
chr10	94029684	94029804	+
chr10	96302870	96302990	+
chr10	96416923	96417043	+
chr10	96645612	96645732	+
chr10	96645652	96645772	+
chr10	97100865	97100985	+
chr10	97904294	97904414	+
chr10	98460992	98461112	+
chr10	99531328	99531448	+
chr10	100371195	100371315	+
chr10	100373167	100373287	+
chr10	100462981	100463101	+
chr10	100562311	100562431	+
chr10	100988876	100988996	+
chr10	101226928	101227048	+
chr10	101834517	101834637	+
chr10	102434693	102434813	+
chr10	102473590	102473710	+
chr10	102796515	102796635	+
chr10	102811157	102811277	+
chr10	103476416	103476536	+
chr10	103757946	103758066	+
chr10	103854881	103855001	+
chr10	109934105	109934225	+
chr10	110701146	110701266	+
chr10	111079179	111079299	+
chr10	112998474	112998593	+
chr10	114044759	114044879	+
chr10	114522715	114522835	+
chr10	114876537	114876657	+
chr10	116627729	116627849	+
chr10	117139993	117140113	+
chr10	117165719	117165839	+
chr10	117241708	117241828	+
chr10	117532754	117532874	+
chr10	117536548	117536668	+
chr10	118967584	118967704	+
chr10	119441982	119442102	+
chr10	119654216	119654336	+
chr10	119654336	119654456	+
chr10	119818399	119818519	+
chr10	120599521	120599641	+
chr10	121447541	121447661	+
chr10	122460707	122460827	+
chr10	122460827	122460947	+
chr10	122460947	122461067	+
chr10	122461067	122461187	+
chr10	122461187	122461307	+
chr10	122461307	122461427	+
chr10	124266736	124266856	+
chr10	124289877	124289997	+
chr10	124493783	124493903	+
chr10	124574414	124574534	+
chr10	124588905	124589025	+
chr10	124672040	124672160	+
chr10	124681801	124681921	+
chr10	124911337	124911457	+
chr10	124916681	124916801	+
chr10	125084618	125084738	+
chr10	125220414	125220534	+
chr10	125824561	125824681	+
chr10	126327124	126327244	+
chr10	126388304	126388424	+
chr10	126548598	126548718	+
chr10	127090271	127090391	+
chr10	127140929	127141049	+
chr10	127736659	127736779	+
chr10	128019414	128019534	+
chr10	129467472	129467592	+
chr10	129626958	129627078	+
chr10	129679289	129679409	+
chr10	129704317	129704437	+
chr10	129843380	129843500	+
chr10	131434707	131434827	+
chr10	131960147	131960267	+
chr10	131982912	131983032	+
chr10	132048288	132048408	+
chr10	132141791	132141911	+
chr10	132141970	132142090	+
chr10	132203351	132203471	+
chr10	132375097	132375217	+
chr10	132458873	132458993	+
chr10	132486817	132486937	+
chr10	132519933	132520053	+
chr10	132545745	132545865	+
chr10	132575128	132575248	+
chr10	132645677	132645797	+
chr10	132658769	132658889	+
chr10	132726866	132726986	+
chr10	132746132	132746252	+
chr10	133160715	133160835	+
chr10	133248588	133248708	+
chr10	133264963	133265083	+
chr10	133271583	133271703	+
chr10	133309444	133309564	+
chr10	133378480	133378599	+
chr10	133527176	133527296	+
chr10	133671570	133671690	+
chr10	133757676	133757796	+
chr11	235057	235177	+
chr11	279521	279641	+
chr11	296417	296537	+
chr11	392007	392127	+
chr11	392256	392376	+
chr11	392376	392496	+
chr11	392496	392616	+
chr11	470095	470215	+
chr11	536853	536973	+
chr11	568068	568188	+
chr11	624923	625043	+
chr11	636982	637102	+
chr11	729352	729472	+
chr11	747460	747580	+
chr11	772784	772904	+
chr11	796509	796629	+
chr11	847984	848104	+
chr11	850236	850356	+
chr11	865689	865809	+
chr11	970329	970449	+
chr11	1100990	1101110	+
chr11	1191999	1192119	+
chr11	1248469	1248589	+
chr11	1252410	1252530	+
chr11	1260718	1260838	+
chr11	1382461	1382581	+
chr11	1485746	1485866	+
chr11	1621020	1621140	+
chr11	1758638	1758758	+
chr11	1855002	1855122	+
chr11	1863807	1863927	+
chr11	1868914	1869034	+
chr11	1961835	1961955	+
chr11	2211294	2211414	+
chr11	2300983	2301103	+
chr11	2301103	2301223	+
chr11	2301223	2301343	+
chr11	2301343	2301463	+
chr11	2301463	2301583	+
chr11	2301583	2301703	+
chr11	2301703	2301823	+
chr11	2301766	2301886	+
chr11	2301889	2302009	+
chr11	2302009	2302129	+
chr11	2302656	2302776	+
chr11	2445756	2445876	+
chr11	2521761	2521881	+
chr11	2577379	2577499	+
chr11	2702854	2702974	+
chr11	2825278	2825398	+
chr11	2840954	2841074	+
chr11	2908462	2908582	+
chr11	2922457	2922577	+
chr11	2944709	2944829	+
chr11	3154444	3154564	+
chr11	3222211	3222331	+
chr11	3227510	3227630	+
chr11	3671867	3671987	+
chr11	5595500	5595620	+
chr11	5595620	5595740	+
chr11	5595740	5595860	+
chr11	5596075	5596195	+
chr11	5596555	5596675	+
chr11	5596675	5596795	+
chr11	5596795	5596915	+
chr11	5596915	5597035	+
chr11	6630329	6630449	+
chr11	6656852	6656972	+
chr11	6768649	6768769	+
chr11	8357322	8357442	+
chr11	8730342	8730462	+
chr11	8977950	8978069	+
chr11	9004160	9004280	+
chr11	10302295	10302415	+
chr11	10451236	10451356	+
chr11	10653379	10653499	+
chr11	12009036	12009156	+
chr11	12106596	12106716	+
chr11	12150739	12150859	+
chr11	12675151	12675271	+
chr11	13440195	13440315	+
chr11	14091810	14091930	+
chr11	14644830	14644950	+
chr11	14972036	14972156	+
chr11	16002102	16002222	+
chr11	17082589	17082709	+
chr11	19116438	19116558	+
chr11	19442296	19442416	+
chr11	20089928	20090048	+
chr11	27472803	27472923	+
chr11	27719272	27719392	+
chr11	30323330	30323450	+
chr11	30481329	30481449	+
chr11	31825566	31825686	+
chr11	32426461	32426581	+
chr11	32433586	32433706	+
chr11	32583578	32583698	+
chr11	33860822	33860942	+
chr11	34105107	34105227	+
chr11	34215041	34215161	+
chr11	34438500	34438620	+
chr11	34461301	34461421	+
chr11	34916171	34916291	+
chr11	35662532	35662652	+
chr11	35662652	35662772	+
chr11	35662820	35662940	+
chr11	35662940	35663060	+
chr11	41018420	41018540	+
chr11	43880797	43880917	+
chr11	44065813	44065933	+
chr11	44317014	44317134	+
chr11	44605098	44605218	+
chr11	44878194	44878314	+
chr11	44941172	44941292	+
chr11	45080628	45080748	+
chr11	45080906	45081026	+
chr11	45343096	45343216	+
chr11	46332491	46332611	+
chr11	46333387	46333507	+
chr11	46333673	46333793	+
chr11	47352597	47352717	+
chr11	47395595	47395715	+
chr11	47579065	47579185	+
chr11	47589624	47589744	+
chr11	48020171	48020291	+
chr11	48880048	48880168	+
chr11	50298150	50298270	+
chr11	57332684	57332804	+
chr11	57336097	57336217	+
chr11	57493665	57493785	+
chr11	57497647	57497767	+
chr11	58024817	58024936	+
chr11	58575464	58575584	+
chr11	58621757	58621877	+
chr11	59176571	59176691	+
chr11	59550470	59550590	+
chr11	59755361	59755480	+
chr11	59865960	59866080	+
chr11	60455758	60455878	+
chr11	60763860	60763980	+
chr11	60772361	60772481	+
chr11	60853078	60853198	+
chr11	60934386	60934506	+
chr11	60951177	60951297	+
chr11	60952598	60952718	+
chr11	60972283	60972403	+
chr11	60972403	60972523	+
chr11	60972523	60972643	+
chr11	60972643	60972763	+
chr11	60972763	60972883	+
chr11	60975240	60975360	+
chr11	60975360	60975480	+
chr11	60975480	60975600	+
chr11	60975600	60975720	+
chr11	60975720	60975840	+
chr11	60981471	60981591	+
chr11	60981731	60981851	+
chr11	60981851	60981971	+
chr11	60982744	60982864	+
chr11	60982864	60982984	+
chr11	61061108	61061228	+
chr11	61061280	61061400	+
chr11	61102428	61102548	+
chr11	61102523	61102643	+
chr11	61102566	61102686	+
chr11	61102686	61102806	+
chr11	61102806	61102926	+
chr11	61102926	61103046	+
chr11	61103046	61103166	+
chr11	61103166	61103286	+
chr11	61104133	61104253	+
chr11	61104253	61104373	+
chr11	61104373	61104493	+
chr11	61104493	61104613	+
chr11	61104613	61104733	+
chr11	61147431	61147551	+
chr11	61332218	61332338	+
chr11	61332338	61332458	+
chr11	61332425	61332545	+
chr11	61332542	61332662	+
chr11	61332662	61332782	+
chr11	61332782	61332902	+
chr11	61332902	61333022	+
chr11	61333022	61333142	+
chr11	61333142	61333262	+
chr11	61333262	61333382	+
chr11	61333382	61333502	+
chr11	61333502	61333622	+
chr11	61333622	61333742	+
chr11	61333742	61333862	+
chr11	61333862	61333982	+
chr11	61680728	61680848	+
chr11	61684171	61684291	+
chr11	61718688	61718808	+
chr11	61835747	61835867	+
chr11	62112434	62112554	+
chr11	62577134	62577254	+
chr11	62591756	62591876	+
chr11	62611531	62611651	+
chr11	62853646	62853766	+
chr11	62853835	62853955	+
chr11	62854259	62854379	+
chr11	62882846	62882966	+
chr11	62926034	62926154	+
chr11	63919691	63919811	+
chr11	64000923	64001043	+
chr11	64018481	64018601	+
chr11	64057032	64057152	+
chr11	64240600	64240720	+
chr11	64259250	64259370	+
chr11	64284206	64284326	+
chr11	64304557	64304677	+
chr11	64340010	64340130	+
chr11	64609697	64609817	+
chr11	64868395	64868515	+
chr11	64914098	64914218	+
chr11	64924666	64924786	+
chr11	65213696	65213816	+
chr11	65356112	65356232	+
chr11	65428594	65428714	+
chr11	65552219	65552339	+
chr11	65557627	65557747	+
chr11	65575805	65575924	+
chr11	65591933	65592053	+
chr11	65862824	65862944	+
chr11	65890928	65891048	+
chr11	65917785	65917905	+
chr11	65920346	65920466	+
chr11	65976828	65976948	+
chr11	65978454	65978574	+
chr11	66011680	66011800	+
chr11	66042801	66042921	+
chr11	66052802	66052921	+
chr11	66257308	66257428	+
chr11	66313337	66313457	+
chr11	66316010	66316130	+
chr11	66316042	66316162	+
chr11	66316166	66316286	+
chr11	66316235	66316355	+
chr11	66336036	66336156	+
chr11	66347245	66347365	+
chr11	66421390	66421510	+
chr11	66560564	66560684	+
chr11	66568609	66568728	+
chr11	66638287	66638407	+
chr11	66687142	66687262	+
chr11	66691591	66691711	+
chr11	66705377	66705497	+
chr11	66851109	66851229	+
chr11	67057104	67057223	+
chr11	67284201	67284321	+
chr11	67404054	67404174	+
chr11	67405355	67405475	+
chr11	67435686	67435806	+
chr11	67436058	67436178	+
chr11	67437268	67437388	+
chr11	67438812	67438932	+
chr11	67450964	67451084	+
chr11	67505900	67506020	+
chr11	67505965	67506085	+
chr11	67585158	67585278	+
chr11	67873118	67873238	+
chr11	68010422	68010542	+
chr11	68036920	68037040	+
chr11	68044244	68044364	+
chr11	68047420	68047540	+
chr11	68271260	68271380	+
chr11	68312137	68312256	+
chr11	68371593	68371713	+
chr11	68426268	68426387	+
chr11	68438597	68438717	+
chr11	68773176	68773296	+
chr11	68782705	68782825	+
chr11	68840094	68840214	+
chr11	68840147	68840267	+
chr11	68840209	68840329	+
chr11	68941764	68941884	+
chr11	69014448	69014568	+
chr11	69048154	69048274	+
chr11	69101952	69102072	+
chr11	69202751	69202871	+
chr11	69295041	69295161	+
chr11	69380514	69380634	+
chr11	69546792	69546912	+
chr11	69705146	69705266	+
chr11	69718593	69718713	+
chr11	70366551	70366671	+
chr11	71456343	71456463	+
chr11	71477217	71477337	+
chr11	71489383	71489503	+
chr11	71928958	71929077	+
chr11	71999508	71999628	+
chr11	72079905	72080025	+
chr11	72754997	72755117	+
chr11	72781066	72781186	+
chr11	73264597	73264717	+
chr11	73311337	73311457	+
chr11	73388720	73388840	+
chr11	73950815	73950935	+
chr11	73983649	73983769	+
chr11	75429576	75429696	+
chr11	75584443	75584563	+
chr11	76161381	76161501	+
chr11	76227133	76227253	+
chr11	76276961	76277081	+
chr11	76610851	76610971	+
chr11	76629661	76629781	+
chr11	76715781	76715901	+
chr11	79404611	79404731	+
chr11	82734068	82734188	+
chr11	83021670	83021790	+
chr11	85483925	85484045	+
chr11	85484045	85484165	+
chr11	86116403	86116523	+
chr11	86218667	86218787	+
chr11	86639032	86639152	+
chr11	86799813	86799933	+
chr11	86799896	86800016	+
chr11	88175599	88175719	+
chr11	89491571	89491691	+
chr11	94545342	94545462	+
chr11	94567382	94567502	+
chr11	94767523	94767643	+
chr11	94769598	94769718	+
chr11	95625540	95625660	+
chr11	101127466	101127586	+
chr11	102316970	102317090	+
chr11	102317090	102317210	+
chr11	102317210	102317330	+
chr11	102317330	102317450	+
chr11	102317450	102317570	+
chr11	102317570	102317690	+
chr11	102317690	102317810	+
chr11	102317810	102317930	+
chr11	102345744	102345864	+
chr11	102345864	102345984	+
chr11	102345984	102346104	+
chr11	102346104	102346224	+
chr11	102346224	102346344	+
chr11	102346759	102346879	+
chr11	102346879	102346999	+
chr11	102346999	102347119	+
chr11	102347119	102347239	+
chr11	102347239	102347359	+
chr11	102347359	102347479	+
chr11	102347479	102347599	+
chr11	102347567	102347687	+
chr11	102347599	102347719	+
chr11	102347719	102347839	+
chr11	102700784	102700904	+
chr11	102843567	102843687	+
chr11	102874991	102875111	+
chr11	102875111	102875231	+
chr11	102875231	102875351	+
chr11	102950322	102950442	+
chr11	104838424	104838544	+
chr11	104838544	104838664	+
chr11	107590799	107590919	+
chr11	108467610	108467730	+
chr11	111298642	111298762	+
chr11	111417315	111417435	+
chr11	111456160	111456280	+
chr11	111765641	111765761	+
chr11	111918909	111919029	+
chr11	113933604	113933724	+
chr11	114058382	114058502	+
chr11	114066279	114066399	+
chr11	114066778	114066898	+
chr11	114074654	114074774	+
chr11	114076421	114076541	+
chr11	114083056	114083176	+
chr11	114173121	114173241	+
chr11	114439152	114439272	+
chr11	116245036	116245156	+
chr11	116788353	116788473	+
chr11	116832864	116832984	+
chr11	116930523	116930643	+
chr11	117199012	117199132	+
chr11	117199073	117199193	+
chr11	117316121	117316241	+
chr11	117487941	117488061	+
chr11	117591796	117591916	+
chr11	117796029	117796149	+
chr11	118212464	118212584	+
chr11	118339841	118339961	+
chr11	118339961	118340081	+
chr11	118340081	118340201	+
chr11	118340201	118340321	+
chr11	118340321	118340441	+
chr11	118340441	118340561	+
chr11	118340561	118340681	+
chr11	118340681	118340801	+
chr11	118340801	118340921	+
chr11	118340921	118341041	+
chr11	118341041	118341161	+
chr11	118341161	118341281	+
chr11	118341281	118341401	+
chr11	118341401	118341521	+
chr11	118341521	118341641	+
chr11	118341560	118341680	+
chr11	118341680	118341800	+
chr11	118341800	118341920	+
chr11	118341920	118342040	+
chr11	118342241	118342361	+
chr11	118342361	118342481	+
chr11	118342481	118342601	+
chr11	118342601	118342721	+
chr11	118343271	118343391	+
chr11	118359320	118359440	+
chr11	118437007	118437127	+
chr11	118786358	118786478	+
chr11	118883766	118883886	+
chr11	118883796	118883916	+
chr11	118883824	118883944	+
chr11	118910746	118910866	+
chr11	118913567	118913687	+
chr11	118922436	118922556	+
chr11	118922561	118922681	+
chr11	119167970	119168090	+
chr11	119168090	119168210	+
chr11	119168210	119168330	+
chr11	119168588	119168708	+
chr11	119168708	119168828	+
chr11	119168828	119168948	+
chr11	119168884	119169004	+
chr11	119169004	119169124	+
chr11	119169124	119169244	+
chr11	119169244	119169364	+
chr11	119169364	119169484	+
chr11	119169484	119169604	+
chr11	119317375	119317495	+
chr11	119334091	119334211	+
chr11	119334211	119334331	+
chr11	119334331	119334451	+
chr11	119334451	119334571	+
chr11	119334571	119334691	+
chr11	119334691	119334811	+
chr11	119334811	119334931	+
chr11	119334931	119335051	+
chr11	119696756	119696876	+
chr11	119759593	119759713	+
chr11	121432195	121432315	+
chr11	122232663	122232783	+
chr11	122838783	122838903	+
chr11	123484533	123484653	+
chr11	123640903	123641023	+
chr11	124673704	124673824	+
chr11	124754666	124754786	+
chr11	124758932	124759052	+
chr11	125063524	125063644	+
chr11	125102148	125102268	+
chr11	125746933	125747053	+
chr11	126345653	126345773	+
chr11	126355212	126355332	+
chr11	126355332	126355452	+
chr11	126355452	126355572	+
chr11	126355572	126355692	+
chr11	126355692	126355812	+
chr11	126356052	126356172	+
chr11	126356052	126356172	+
chr11	126356076	126356196	+
chr11	126356107	126356227	+
chr11	126356227	126356347	+
chr11	126356347	126356467	+
chr11	126402838	126402958	+
chr11	126402958	126403078	+
chr11	126403078	126403198	+
chr11	126403198	126403318	+
chr11	126403318	126403438	+
chr11	126403438	126403558	+
chr11	126403558	126403678	+
chr11	126405504	126405624	+
chr11	126405624	126405744	+
chr11	126405744	126405864	+
chr11	126406010	126406130	+
chr11	126406130	126406250	+
chr11	126737528	126737648	+
chr11	128507380	128507500	+
chr11	128565949	128566069	+
chr11	128733919	128734039	+
chr11	128800921	128801041	+
chr11	128801041	128801161	+
chr11	128801161	128801281	+
chr11	129474825	129474945	+
chr11	130209528	130209648	+
chr11	131691237	131691357	+
chr11	133165104	133165224	+
chr11	133919367	133919487	+
chr11	133927956	133928076	+
chr11	134225698	134225818	+
chr11	134395150	134395270	+
chr11	134735908	134736028	+
chr11	134742932	134743052	+
chr12	263033	263153	+
chr12	1617066	1617186	+
chr12	1663004	1663124	+
chr12	1831226	1831346	+
chr12	1864226	1864346	+
chr12	1917798	1917918	+
chr12	1917871	1917991	+
chr12	1921035	1921155	+
chr12	2054382	2054502	+
chr12	2235278	2235398	+
chr12	2372853	2372973	+
chr12	3157876	3157996	+
chr12	3456534	3456654	+
chr12	3492080	3492200	+
chr12	4160759	4160879	+
chr12	4290772	4290892	+
chr12	4911467	4911587	+
chr12	6383785	6383905	+
chr12	6567932	6568052	+
chr12	6772857	6772977	+
chr12	6773898	6774018	+
chr12	6791125	6791245	+
chr12	6946229	6946349	+
chr12	7107890	7108010	+
chr12	7628636	7628756	+
chr12	8564735	8564855	+
chr12	9326493	9326613	+
chr12	9642641	9642761	+
chr12	9642761	9642881	+
chr12	9642881	9643001	+
chr12	9669330	9669450	+
chr12	10307313	10307433	+
chr12	10392424	10392544	+
chr12	10809778	10809898	+
chr12	11460667	11460787	+
chr12	11500492	11500612	+
chr12	11556121	11556241	+
chr12	11659068	11659188	+
chr12	11730927	11731047	+
chr12	12469460	12469580	+
chr12	12469580	12469700	+
chr12	12527903	12528023	+
chr12	12787616	12787736	+
chr12	13049910	13050030	+
chr12	14155627	14155747	+
chr12	14155747	14155867	+
chr12	14843278	14843398	+
chr12	14886031	14886151	+
chr12	14886438	14886558	+
chr12	15754523	15754643	+
chr12	15883060	15883180	+
chr12	19382160	19382280	+
chr12	21775667	21775787	+
chr12	22338539	22338659	+
chr12	26233840	26233960	+
chr12	26749218	26749338	+
chr12	30169871	30169991	+
chr12	30696120	30696240	+
chr12	31019645	31019765	+
chr12	31019765	31019885	+
chr12	31323485	31323605	+
chr12	34340320	34340440	+
chr12	39335091	39335211	+
chr12	46268578	46268698	+
chr12	46374100	46374220	+
chr12	47726574	47726694	+
chr12	47756020	47756140	+
chr12	47845992	47846112	+
chr12	47950159	47950279	+
chr12	48213821	48213941	+
chr12	48457555	48457675	+
chr12	48780808	48780928	+
chr12	49113923	49114042	+
chr12	49126805	49126925	+
chr12	49233854	49233974	+
chr12	49541026	49541146	+
chr12	49623944	49624064	+
chr12	49795458	49795578	+
chr12	50032744	50032864	+
chr12	51005283	51005403	+
chr12	51849255	51849375	+
chr12	52017084	52017204	+
chr12	52058901	52059021	+
chr12	52321199	52321319	+
chr12	52522087	52522207	+
chr12	52522207	52522327	+
chr12	52573843	52573963	+
chr12	53059256	53059376	+
chr12	53069849	53069969	+
chr12	53197704	53197824	+
chr12	53218890	53219010	+
chr12	53380193	53380313	+
chr12	53451621	53451741	+
chr12	53451741	53451861	+
chr12	53451861	53451981	+
chr12	53451961	53452081	+
chr12	53452081	53452201	+
chr12	53452334	53452454	+
chr12	53452454	53452574	+
chr12	53499718	53499838	+
chr12	53499838	53499958	+
chr12	53499958	53500078	+
chr12	53500078	53500198	+
chr12	53500198	53500318	+
chr12	53500676	53500796	+
chr12	53500796	53500916	+
chr12	53500916	53501036	+
chr12	53501036	53501156	+
chr12	53501156	53501276	+
chr12	53501276	53501396	+
chr12	53501396	53501516	+
chr12	53501516	53501636	+
chr12	53501592	53501712	+
chr12	53676701	53676821	+
chr12	53985052	53985172	+
chr12	54006472	54006592	+
chr12	54054421	54054541	+
chr12	54283164	54283284	+
chr12	54369001	54369121	+
chr12	54415364	54415483	+
chr12	54419311	54419431	+
chr12	54497647	54497767	+
chr12	55931305	55931425	+
chr12	55935990	55936110	+
chr12	55966763	55966883	+
chr12	56007913	56008033	+
chr12	56038300	56038420	+
chr12	56128198	56128318	+
chr12	56300605	56300725	+
chr12	56337876	56337996	+
chr12	56337996	56338116	+
chr12	56338597	56338717	+
chr12	56338717	56338837	+
chr12	56338795	56338915	+
chr12	56338915	56339035	+
chr12	56636269	56636389	+
chr12	57007953	57008073	+
chr12	57091358	57091478	+
chr12	57149473	57149593	+
chr12	57234811	57234931	+
chr12	57500253	57500373	+
chr12	57500373	57500493	+
chr12	57611915	57612035	+
chr12	57631472	57631592	+
chr12	57851199	57851319	+
chr12	62259575	62259695	+
chr12	62259695	62259815	+
chr12	62259815	62259935	+
chr12	62259935	62260055	+
chr12	62260055	62260175	+
chr12	62260179	62260299	+
chr12	62260299	62260419	+
chr12	62260419	62260539	+
chr12	62260539	62260659	+
chr12	62260659	62260779	+
chr12	62260779	62260899	+
chr12	62260899	62261019	+
chr12	62261019	62261139	+
chr12	63738236	63738356	+
chr12	63821985	63822105	+
chr12	64390823	64390943	+
chr12	65657088	65657208	+
chr12	66130571	66130691	+
chr12	66131103	66131223	+
chr12	67650368	67650488	+
chr12	68745778	68745898	+
chr12	68787686	68787806	+
chr12	74170667	74170787	+
chr12	75209561	75209681	+
chr12	75209745	75209865	+
chr12	77327968	77328088	+
chr12	77830712	77830832	+
chr12	79690878	79690998	+
chr12	79691428	79691548	+
chr12	80707850	80707970	+
chr12	81074393	81074513	+
chr12	89352728	89352848	+
chr12	90938642	90938762	+
chr12	93380936	93381056	+
chr12	93421382	93421502	+
chr12	93677387	93677507	+
chr12	94186986	94187106	+
chr12	95944173	95944293	+
chr12	96210659	96210779	+
chr12	96400409	96400529	+
chr12	97757541	97757661	+
chr12	100473571	100473691	+
chr12	100473671	100473791	+
chr12	101831527	101831647	+
chr12	101877794	101877914	+
chr12	102197485	102197605	+
chr12	102917462	102917582	+
chr12	103841641	103841761	+
chr12	103930119	103930239	+
chr12	103965464	103965584	+
chr12	104604344	104604464	+
chr12	104649018	104649138	+
chr12	104747145	104747265	+
chr12	105982031	105982151	+
chr12	105982151	105982271	+
chr12	106245832	106245952	+
chr12	106955255	106955375	+
chr12	107903502	107903622	+
chr12	108121099	108121219	+
chr12	108566173	108566293	+
chr12	108629963	108630083	+
chr12	109734376	109734496	+
chr12	109833024	109833143	+
chr12	110289207	110289327	+
chr12	110521437	110521557	+
chr12	110578701	110578821	+
chr12	110920582	110920702	+
chr12	111320613	111320733	+
chr12	113057870	113057990	+
chr12	113093308	113093428	+
chr12	113473226	113473346	+
chr12	114408003	114408123	+
chr12	114408534	114408654	+
chr12	114499463	114499583	+
chr12	114700580	114700700	+
chr12	115348313	115348433	+
chr12	116604985	116605104	+
chr12	116611220	116611340	+
chr12	117362375	117362495	+
chr12	120640227	120640347	+
chr12	120951099	120951219	+
chr12	121534447	121534567	+
chr12	121575924	121576044	+
chr12	121578814	121578934	+
chr12	121792524	121792644	+
chr12	121799497	121799617	+
chr12	121820880	121821000	+
chr12	122006616	122006736	+
chr12	123034213	123034333	+
chr12	123075890	123076010	+
chr12	123132210	123132330	+
chr12	123265227	123265347	+
chr12	123907755	123907875	+
chr12	123914383	123914503	+
chr12	124387683	124387803	+
chr12	124387719	124387839	+
chr12	124428956	124429076	+
chr12	124428957	124429077	+
chr12	124449369	124449489	+
chr12	124521227	124521347	+
chr12	124560622	124560742	+
chr12	124637818	124637938	+
chr12	124769786	124769906	+
chr12	124769906	124770026	+
chr12	124797736	124797856	+
chr12	124864265	124864385	+
chr12	125492522	125492642	+
chr12	128793043	128793163	+
chr12	128814773	128814893	+
chr12	128814893	128815013	+
chr12	129092121	129092241	+
chr12	130337681	130337801	+
chr12	130434389	130434509	+
chr12	130619927	130620047	+
chr12	130839518	130839638	+
chr12	131003809	131003929	+
chr12	131045017	131045137	+
chr12	131084042	131084162	+
chr12	131105991	131106111	+
chr12	131121053	131121173	+
chr12	131163410	131163530	+
chr12	131209635	131209755	+
chr12	131766560	131766680	+
chr12	131817394	131817514	+
chr12	131829073	131829193	+
chr12	131840529	131840649	+
chr12	131851015	131851135	+
chr12	132020035	132020155	+
chr12	132205589	132205709	+
chr12	132205753	132205873	+
chr12	132213971	132214091	+
chr12	132333878	132333998	+
chr12	132476107	132476227	+
chr12	132496047	132496167	+
chr12	132524069	132524189	+
chr12	132524127	132524247	+
chr12	132547508	132547628	+
chr12	132547886	132548006	+
chr12	132575553	132575673	+
chr12	132591687	132591807	+
chr12	132710148	132710268	+
chr12	132780596	132780716	+
chr12	132847774	132847894	+
chr12	132887048	132887168	+
chr12	133181300	133181420	+
chr12	133181300	133181420	+
chr13	18943860	18943980	+
chr13	23559314	23559434	+
chr13	24212997	24213117	+
chr13	24511104	24511224	+
chr13	24511207	24511327	+
chr13	25172446	25172566	+
chr13	26012056	26012176	+
chr13	26760062	26760182	+
chr13	27977681	27977801	+
chr13	28355635	28355755	+
chr13	28495172	28495292	+
chr13	29693886	29694006	+
chr13	30445853	30445973	+
chr13	30735602	30735722	+
chr13	30803268	30803388	+
chr13	30906758	30906878	+
chr13	33197880	33198000	+
chr13	35475889	35476009	+
chr13	35478788	35478908	+
chr13	36820392	36820512	+
chr13	37869708	37869828	+
chr13	37870568	37870688	+
chr13	40092710	40092830	+
chr13	40187082	40187202	+
chr13	40318554	40318674	+
chr13	41470477	41470597	+
chr13	42405800	42405920	+
chr13	42966055	42966175	+
chr13	44370835	44370955	+
chr13	45311801	45311921	+
chr13	46387474	46387594	+
chr13	46578330	46578450	+
chr13	46896598	46896718	+
chr13	47335495	47335615	+
chr13	49218974	49219094	+
chr13	50128830	50128950	+
chr13	50132387	50132507	+
chr13	50518765	50518885	+
chr13	51243840	51243960	+
chr13	52809532	52809652	+
chr13	52849837	52849957	+
chr13	73985435	73985555	+
chr13	73985555	73985675	+
chr13	73985675	73985795	+
chr13	74092934	74093054	+
chr13	76019763	76019883	+
chr13	84962520	84962640	+
chr13	91320118	91320238	+
chr13	91350024	91350144	+
chr13	94675076	94675196	+
chr13	94706111	94706231	+
chr13	96994362	96994482	+
chr13	98530504	98530624	+
chr13	99085134	99085254	+
chr13	99087068	99087188	+
chr13	99367333	99367453	+
chr13	100365806	100365926	+
chr13	103067296	103067416	+
chr13	108268702	108268822	+
chr13	110116086	110116206	+
chr13	110628722	110628842	+
chr13	111113932	111114052	+
chr13	111512882	111513002	+
chr13	111853541	111853661	+
chr13	111853610	111853730	+
chr13	112194303	112194423	+
chr13	112207738	112207858	+
chr13	112354933	112355053	+
chr13	112605609	112605729	+
chr13	112765346	112765466	+
chr13	112819306	112819426	+
chr13	112994202	112994322	+
chr13	112994223	112994343	+
chr13	113001186	113001306	+
chr13	113033884	113034004	+
chr13	113175831	113175951	+
chr13	113195331	113195451	+
chr13	113195451	113195571	+
chr13	113195571	113195691	+
chr13	113597027	113597147	+
chr13	113607650	113607770	+
chr13	113633281	113633401	+
chr13	113651073	113651193	+
chr13	113657473	113657593	+
chr13	113730547	113730667	+
chr13	113784022	113784142	+
chr13	113795157	113795277	+
chr13	113840915	113841035	+
chr13	113943960	113944080	+
chr13	114016518	114016638	+
chr13	114058361	114058481	+
chr13	114097839	114097959	+
chr13	114198566	114198686	+
chr13	114234676	114234796	+
chr14	20803094	20803214	+
chr14	20989283	20989403	+
chr14	21230980	21231100	+
chr14	22226592	22226712	+
chr14	22339418	22339538	+
chr14	22339538	22339658	+
chr14	22339658	22339778	+
chr14	22339778	22339898	+
chr14	22339898	22340018	+
chr14	22482192	22482312	+
chr14	22536859	22536979	+
chr14	22545972	22546092	+
chr14	22546092	22546212	+
chr14	22546212	22546332	+
chr14	22546332	22546453	+
chr14	22598112	22598232	+
chr14	22836818	22836938	+
chr14	23009701	23009821	+
chr14	23513188	23513308	+
chr14	24045166	24045286	+
chr14	24045286	24045406	+
chr14	24045406	24045526	+
chr14	24132496	24132616	+
chr14	24214276	24214396	+
chr14	30874785	30874905	+
chr14	35534177	35534297	+
chr14	37584259	37584379	+
chr14	37602020	37602140	+
chr14	37603233	37603353	+
chr14	37622259	37622379	+
chr14	39114566	39114686	+
chr14	39154625	39154745	+
chr14	39154745	39154865	+
chr14	49621766	49621886	+
chr14	51240014	51240134	+
chr14	51720155	51720275	+
chr14	52069413	52069533	+
chr14	52313856	52313976	+
chr14	52707113	52707233	+
chr14	53953047	53953167	+
chr14	54397466	54397586	+
chr14	54754051	54754171	+
chr14	56811573	56811693	+
chr14	57494198	57494318	+
chr14	58152198	58152318	+
chr14	58598191	58598311	+
chr14	60641449	60641569	+
chr14	60723773	60723893	+
chr14	63204959	63205079	+
chr14	64540734	64540854	+
chr14	64541417	64541537	+
chr14	64769553	64769673	+
chr14	65208791	65208911	+
chr14	65410087	65410207	+
chr14	67575504	67575624	+
chr14	68313056	68313176	+
chr14	68476709	68476829	+
chr14	68789774	68789894	+
chr14	68971443	68971562	+
chr14	69354467	69354587	+
chr14	69611153	69611273	+
chr14	72563074	72563194	+
chr14	72701780	72701900	+
chr14	72742465	72742585	+
chr14	73136155	73136275	+
chr14	73760678	73760798	+
chr14	73785163	73785283	+
chr14	74910665	74910785	+
chr14	74921342	74921462	+
chr14	74942083	74942203	+
chr14	75430654	75430774	+
chr14	75471782	75471902	+
chr14	76883610	76883730	+
chr14	77026875	77026995	+
chr14	77120980	77121100	+
chr14	77139950	77140070	+
chr14	77423579	77423699	+
chr14	78403348	78403468	+
chr14	80491414	80491534	+
chr14	81534029	81534149	+
chr14	83134445	83134565	+
chr14	85529455	85529575	+
chr14	87691191	87691311	+
chr14	87993462	87993582	+
chr14	88612039	88612159	+
chr14	89616871	89616991	+
chr14	89701900	89702020	+
chr14	90061487	90061607	+
chr14	90332131	90332250	+
chr14	91224760	91224880	+
chr14	91244637	91244757	+
chr14	91253769	91253889	+
chr14	91364923	91365043	+
chr14	91379929	91380049	+
chr14	91399921	91400041	+
chr14	91415093	91415213	+
chr14	91867361	91867481	+
chr14	91867367	91867487	+
chr14	91870199	91870319	+
chr14	91870319	91870439	+
chr14	91873191	91873311	+
chr14	92461471	92461591	+
chr14	92514717	92514837	+
chr14	92650186	92650306	+
chr14	92687979	92688099	+
chr14	92688005	92688125	+
chr14	92923080	92923200	+
chr14	93331903	93332023	+
chr14	93818845	93818965	+
chr14	94079272	94079392	+
chr14	94105884	94106004	+
chr14	94773223	94773343	+
chr14	95011083	95011203	+
chr14	95502582	95502702	+
chr14	95517039	95517159	+
chr14	97925634	97925754	+
chr14	97925754	97925874	+
chr14	97925874	97925994	+
chr14	98516239	98516359	+
chr14	99213280	99213400	+
chr14	99231363	99231483	+
chr14	99259424	99259544	+
chr14	99320653	99320773	+
chr14	99437144	99437264	+
chr14	99572429	99572549	+
chr14	99586880	99587000	+
chr14	99603117	99603237	+
chr14	100297339	100297459	+
chr14	100318096	100318216	+
chr14	100375371	100375491	+
chr14	100654308	100654428	+
chr14	100680507	100680627	+
chr14	101065523	101065643	+
chr14	101119425	101119545	+
chr14	101124122	101124242	+
chr14	101365175	101365295	+
chr14	101761813	101761933	+
chr14	102196988	102197108	+
chr14	102506941	102507061	+
chr14	102544427	102544547	+
chr14	102592443	102592563	+
chr14	102777396	102777516	+
chr14	102819359	102819479	+
chr14	102901194	102901314	+
chr14	102949476	102949596	+
chr14	102949485	102949605	+
chr14	103092106	103092226	+
chr14	103207104	103207224	+
chr14	103207945	103208065	+
chr14	103563270	103563390	+
chr14	103711869	103711989	+
chr14	103712985	103713105	+
chr14	103861957	103862077	+
chr14	104135723	104135843	+
chr14	104275360	104275480	+
chr14	104285027	104285147	+
chr14	104382711	104382831	+
chr14	104474542	104474662	+
chr14	104708245	104708365	+
chr14	104886930	104887050	+
chr14	104906449	104906569	+
chr14	104925238	104925358	+
chr14	104980272	104980392	+
chr14	105061018	105061138	+
chr14	105068941	105069061	+
chr14	105069843	105069963	+
chr14	105201312	105201432	+
chr14	105301712	105301832	+
chr14	105348368	105348488	+
chr14	105390812	105390932	+
chr14	105394557	105394677	+
chr14	105440183	105440303	+
chr14	105553986	105554106	+
chr14	105571384	105571504	+
chr14	105643287	105643407	+
chr14	105771038	105771158	+
chr14	105854583	105854703	+
chr14	105863382	105863502	+
chr14	105907390	105907510	+
chr14	106218170	106218290	+
chr15	22880190	22880310	+
chr15	22980310	22980430	+
chr15	23565998	23566118	+
chr15	23645386	23645506	+
chr15	25247179	25247299	+
chr15	25862203	25862323	+
chr15	26842108	26842228	+
chr15	28001860	28001980	+
chr15	28094906	28095026	+
chr15	28914765	28914885	+
chr15	28920987	28921107	+
chr15	28993464	28993584	+
chr15	29821460	29821580	+
chr15	31345709	31345829	+
chr15	31483487	31483607	+
chr15	31483632	31483752	+
chr15	32718275	32718395	+
chr15	33649324	33649444	+
chr15	34434389	34434509	+
chr15	34754499	34754619	+
chr15	35545579	35545699	+
chr15	37020130	37020250	+
chr15	38653429	38653549	+
chr15	39933664	39933784	+
chr15	39933784	39933904	+
chr15	39933904	39934024	+
chr15	39934024	39934144	+
chr15	39934144	39934264	+
chr15	39934264	39934384	+
chr15	39934384	39934504	+
chr15	40056042	40056162	+
chr15	40240660	40240780	+
chr15	40307419	40307539	+
chr15	40358674	40358794	+
chr15	40744062	40744182	+
chr15	40903010	40903130	+
[truncated: 4,805 more rows]
