# Supplementary material for: An epigenetic human cytomegalovirus infection score predicts viremia risk in seropositive lung transplant recipients
Source: Epigenetics. 2024 Oct 3;19(1):2408843. doi: 10.1080/15592294.2024.2408843 (PMC11451273; doi:10.1080/15592294.2024.2408843)
Supplement: SupplTable2.xlsx [file KEPI_A_2408843_SM4934.xlsx]

## Sheet: TableS2
Supplementary Table 2. Reference WGBS dataset for cell type deconvolution.
CellType	Accession	Database
CD4 T cell	GSM5652279	GEO
CD4 T cell	GSM5652280	GEO
CD4 T cell	GSM5652281	GEO
CD4 T cell	GSM5652285	GEO
CD4 T cell	GSM5652286	GEO
CD4 T cell	GSM5652287	GEO
CD4 T cell	GSM5652291	GEO
CD4 T cell	GSM5652292	GEO
CD4 T cell	GSM5652293	GEO
CD8 T cell	GSM5652282	GEO
CD8 T cell	GSM5652283	GEO
CD8 T cell	GSM5652284	GEO
CD8 T cell	GSM5652288	GEO
CD8 T cell	GSM5652289	GEO
CD8 T cell	GSM5652290	GEO
CD8 T cell	GSM5652294	GEO
CD8 T cell	GSM5652295	GEO
naïve T cell	GSM5652296	GEO
naïve T cell	GSM5652297	GEO
naïve T cell	GSM5652298	GEO
NK cell	GSM5652299	GEO
NK cell	GSM5652300	GEO
NK cell	GSM5652301	GEO
Monocyte	GSM5652302	GEO
Monocyte	GSM5652303	GEO
Monocyte	GSM5652304	GEO
B cell	GSM5652316	GEO
B cell	GSM5652317	GEO
B cell	GSM5652318	GEO
B cell	GSM5652319	GEO
B cell	GSM5652320	GEO
NeutrophilBand	S00JGXA1	Blueprint
NeutrophilBand	S00JMLA1	Blueprint
NeutrophilBand	S00VEQA1	Blueprint
