# Supplementary material for: An epigenetic human cytomegalovirus infection score predicts viremia risk in seropositive lung transplant recipients
Source: Epigenetics. 2024 Oct 3;19(1):2408843. doi: 10.1080/15592294.2024.2408843 (PMC11451273; doi:10.1080/15592294.2024.2408843)
Supplement: SupplTable6.xlsx [file KEPI_A_2408843_SM4932.xlsx]

## Sheet: TableS6
Supplementary Table 6. Down-regulated genes.
Ensembl	Symbol	log2FoldChange	pvalue	padj
ENSG00000006327	TNFRSF12A	-0.71003	7.9034e-04	4.6866e-02
ENSG00000033627	ATP6V0A1	-0.59438	3.2197e-05	9.0003e-03
ENSG00000043093	DCUN1D1	-0.51751	7.8684e-04	4.6866e-02
ENSG00000054983	GALC	-0.50781	6.5114e-05	1.3174e-02
ENSG00000057019	DCBLD2	-0.71528	8.5117e-04	4.8254e-02
ENSG00000070961	ATP2B1	-0.7126	2.1599e-06	1.2873e-03
ENSG00000076716	GPC4	-1.1156	5.4613e-04	3.8479e-02
ENSG00000085117	CD82	-0.95789	1.6431e-04	2.0588e-02
ENSG00000090376	IRAK3	-0.5978	5.1078e-04	3.7299e-02
ENSG00000092098	RNF31	-0.70736	2.2869e-07	2.8018e-04
ENSG00000100918	REC8	-0.70051	1.2015e-04	1.7783e-02
ENSG00000104320	NBN	-0.67855	3.0250e-04	2.8898e-02
ENSG00000105974	CAV1	-1.3316	2.8829e-04	2.8157e-02
ENSG00000106009	BRAT1	-0.53066	8.3646e-05	1.4590e-02
ENSG00000106366	SERPINE1	-1.4833	1.0574e-04	1.6194e-02
ENSG00000108352	RAPGEFL1	-0.50063	3.5248e-04	3.0813e-02
ENSG00000108932	SLC16A6	-0.6697	4.8133e-05	1.0887e-02
ENSG00000109103	UNC119	-0.5505	3.1332e-04	2.9154e-02
ENSG00000110046	ATG2A	-0.97895	9.1904e-04	4.9604e-02
ENSG00000110237	ARHGEF17	-1.648	1.2792e-04	1.8559e-02
ENSG00000115414	FN1	-1.5017	1.5739e-07	2.0418e-04
ENSG00000115762	PLEKHB2	-0.55639	8.9206e-04	4.8830e-02
ENSG00000117410	ATP6V0B	-0.51043	4.7801e-04	3.5701e-02
ENSG00000117595	IRF6	-1.2183	1.4143e-05	4.9507e-03
ENSG00000119729	RHOQ	-0.5099	2.0560e-05	6.5712e-03
ENSG00000125731	SH2D3A	-0.75579	9.2210e-04	4.9604e-02
ENSG00000130513	GDF15	-0.72179	2.0820e-04	2.3899e-02
ENSG00000133657	ATP13A3	-0.96779	2.7621e-04	2.7688e-02
ENSG00000136603	SKIL	-0.61909	2.9766e-04	2.8666e-02
ENSG00000136868	SLC31A1	-0.53162	1.3791e-04	1.8914e-02
ENSG00000141867	BRD4	-0.56302	8.7751e-05	1.4886e-02
ENSG00000145901	TNIP1	-0.95442	8.8028e-04	4.8830e-02
ENSG00000151012	SLC7A11	-0.85251	4.1752e-04	3.3428e-02
ENSG00000153558	FBXL2	-0.65936	5.3348e-04	3.8198e-02
ENSG00000158104	HPD	-1.4056	8.4023e-05	1.4590e-02
ENSG00000159307	SCUBE1	-1.8274	4.2104e-05	1.0292e-02
ENSG00000162341	TPCN2	-0.54457	1.0320e-04	1.6027e-02
ENSG00000162407	PLPP3	-1.702	7.9267e-04	4.6866e-02
ENSG00000162927	PUS10	-0.75467	3.9148e-04	3.2179e-02
ENSG00000163697	APBB2	-0.81584	6.2963e-04	4.2593e-02
ENSG00000164236	ANKRD33B	-1.0761	1.8581e-05	6.1159e-03
ENSG00000164327	RICTOR	-0.64077	2.4901e-05	7.7170e-03
ENSG00000165029	ABCA1	-0.96655	4.5802e-04	3.4830e-02
ENSG00000168214	RBPJ	-0.61527	3.4727e-05	9.2747e-03
ENSG00000169439	SDC2	-1.138	9.4700e-05	1.5432e-02
ENSG00000169967	MAP3K2	-0.503	2.3083e-04	2.5384e-02
ENSG00000170509	HSD17B13	-0.63177	8.4343e-04	4.8187e-02
ENSG00000171219	CDC42BPG	-1.5694	1.6355e-04	2.0588e-02
ENSG00000171860	C3AR1	-1.3795	6.1557e-05	1.2807e-02
ENSG00000172243	CLEC7A	-0.58235	2.8855e-04	2.8157e-02
ENSG00000173391	OLR1	-1.7224	1.6759e-04	2.0763e-02
ENSG00000173744	AGFG1	-0.79658	3.2803e-05	9.0003e-03
ENSG00000176495	OR5AN1	-1.7572	6.5564e-04	4.3420e-02
ENSG00000177169	ULK1	-0.56589	3.9095e-04	3.2179e-02
ENSG00000178789	CD300LB	-0.75416	9.5672e-05	1.5432e-02
ENSG00000181322	NME9	-0.82439	3.8773e-04	3.2179e-02
ENSG00000182487	NCF1B	-0.5116	4.4086e-04	3.4415e-02
ENSG00000184922	FMNL1	-0.5531	4.1836e-04	3.3428e-02
ENSG00000188215	DCUN1D3	-0.73012	4.3629e-05	1.0292e-02
ENSG00000188242		-0.69031	8.5665e-04	4.8317e-02
ENSG00000189325	BNIP5	-2.4169	2.0385e-06	1.2844e-03
ENSG00000197467	COL13A1	-0.89335	5.1595e-04	3.7428e-02
ENSG00000199562	RNU6-37P	-0.96071	4.2421e-04	3.3531e-02
ENSG00000199804	RNA5SP383	-0.68283	5.3045e-05	1.1582e-02
ENSG00000200488	RN7SKP203	-0.89337	3.3565e-04	3.0213e-02
ENSG00000201428	RN7SKP71	-1.4705	1.1548e-05	4.5477e-03
ENSG00000202058	RN7SKP80	-1.0459	1.4959e-04	1.9291e-02
ENSG00000203325		-0.81195	4.9306e-04	3.6488e-02
ENSG00000205269	TMEM170B	-0.79835	1.3808e-04	1.8914e-02
ENSG00000206768		-1.0602	8.6880e-04	4.8773e-02
ENSG00000207008	SNORA54	-1.0566	3.3260e-04	3.0182e-02
ENSG00000214193	SH3D21	-0.94006	2.4806e-04	2.6556e-02
ENSG00000214530	STARD10	-0.71531	7.6834e-05	1.4275e-02
ENSG00000215154		-0.50757	3.4572e-04	3.0497e-02
ENSG00000225808	DNAJC19P5	-0.50638	6.4688e-04	4.3060e-02
ENSG00000227195	MIR663AHG	-1.4609	3.1041e-04	2.9130e-02
ENSG00000227741		-0.89207	8.8184e-04	4.8830e-02
ENSG00000230673	PABPC1P3	-0.55612	8.7914e-04	4.8830e-02
ENSG00000232273	FTH1P1	-0.61359	9.2465e-04	4.9614e-02
ENSG00000235848	RMDN2-AS1	-1.3372	7.2501e-04	4.5997e-02
ENSG00000237170	RPS7P15	-1.0031	5.8670e-04	4.0548e-02
ENSG00000237772	LINC02631	-0.66345	4.4789e-04	3.4415e-02
ENSG00000238133	MAP3K20-AS1	-1.0546	2.1438e-04	2.3899e-02
ENSG00000239437	RN7SL752P	-3.1225	2.2288e-08	4.0960e-05
ENSG00000240869	RN7SL128P	-2.1346	7.8171e-07	6.1568e-04
ENSG00000243648		-1.6562	7.3880e-06	3.5419e-03
ENSG00000244642	RN7SL396P	-3.1058	2.6825e-09	8.4510e-06
ENSG00000245156		-0.51436	4.0652e-04	3.3081e-02
ENSG00000248098	BCKDHA	-0.85365	2.1227e-04	2.3899e-02
ENSG00000248571		-1.0578	1.1055e-04	1.6698e-02
ENSG00000252206	RNU7-40P	-0.73275	7.8725e-04	4.6866e-02
ENSG00000253200		-0.84222	3.0666e-05	9.0003e-03
ENSG00000255306		-0.84546	3.4320e-06	1.8460e-03
ENSG00000256671	LIMS4	-1.2204	4.2905e-05	1.0292e-02
ENSG00000256977	LIMS3	-1.1409	4.0172e-05	1.0183e-02
ENSG00000258035		-0.78736	8.9233e-04	4.8830e-02
ENSG00000258960	FTH1P13	-0.78951	8.6917e-04	4.8773e-02
ENSG00000258987		-1.7711	7.6551e-05	1.4275e-02
ENSG00000260070		-1.1794	2.1458e-04	2.3899e-02
ENSG00000262848		-0.80202	5.2822e-04	3.7944e-02
ENSG00000263740	RN7SL4P	-0.91133	4.8417e-04	3.5951e-02
ENSG00000263874	LASP1NB	-0.69927	7.5768e-04	4.6274e-02
ENSG00000265735	RN7SL5P	-1.5824	4.7119e-07	4.5179e-04
ENSG00000266019	MIR3609	-1.9363	4.5751e-05	1.0620e-02
ENSG00000270589		-0.5872	4.6307e-04	3.5087e-02
ENSG00000271394		-1.3966	7.6035e-04	4.6274e-02
ENSG00000273284		-0.70086	7.3905e-05	1.4275e-02
ENSG00000276168	RN7SL1	-0.95998	8.9698e-05	1.4986e-02
ENSG00000276509		-0.6529	8.2711e-04	4.7732e-02
ENSG00000276568		-1.2174	4.3782e-05	1.0292e-02
ENSG00000277297	ATP5F1AP10	-1.8219	1.0942e-04	1.6642e-02
ENSG00000277595		-0.76912	8.4943e-04	4.8254e-02
ENSG00000278009		-0.51923	8.0254e-04	4.7292e-02
ENSG00000278601		-0.59882	4.4267e-04	3.4415e-02
ENSG00000278771	RN7SL3	-1.6375	1.3161e-06	9.0700e-04
ENSG00000280091		-1.252	1.7490e-04	2.1193e-02
ENSG00000284642		-0.66939	6.9652e-04	4.5125e-02
ENSG00000284735		-0.7945	3.9251e-04	3.2179e-02
ENSG00000285554	LINC02988	-0.66855	6.6877e-04	4.4157e-02
ENSG00000285848		-1.5617	3.9793e-06	2.0894e-03
ENSG00000287725		-1.022	4.8613e-05	1.0887e-02
