# Supplementary material for: An epigenetic human cytomegalovirus infection score predicts viremia risk in seropositive lung transplant recipients
Source: Epigenetics. 2024 Oct 3;19(1):2408843. doi: 10.1080/15592294.2024.2408843 (PMC11451273; doi:10.1080/15592294.2024.2408843)
Supplement: SupplTable5.xlsx [file KEPI_A_2408843_SM4931.xlsx]

## Sheet: TableS5
Supplementary Table 5. Up-regulated genes.
Ensembl	Symbol	log2FoldChange	pvalue	padj
ENSG00000007264	MATK	5.4209e-01	1.4849e-04	1.9262e-02
ENSG00000007312	CD79B	6.3884e-01	6.2664e-04	4.2593e-02
ENSG00000007402	CACNA2D2	8.6329e-01	1.3687e-05	4.8684e-03
ENSG00000027869	SH2D2A	7.1839e-01	4.3867e-05	1.0292e-02
ENSG00000050730	TNIP3	8.1931e-01	5.0305e-04	3.7103e-02
ENSG00000065675	PRKCQ	5.9018e-01	8.2726e-05	1.4590e-02
ENSG00000067840	PDZD4	6.3568e-01	1.4170e-04	1.9057e-02
ENSG00000069702	TGFBR3	8.4800e-01	3.0775e-06	1.6967e-03
ENSG00000071909	MYO3B	1.5043e+00	2.5963e-04	2.6755e-02
ENSG00000073350	LLGL2	5.6280e-01	1.0400e-05	4.3274e-03
ENSG00000073861	TBX21	7.7077e-01	6.6518e-07	5.4330e-04
ENSG00000074590	NUAK1	9.9496e-01	6.4577e-04	4.3060e-02
ENSG00000083454	P2RX5	7.1494e-01	1.3673e-04	1.8914e-02
ENSG00000087258	GNAO1	9.8846e-01	5.5672e-08	9.4441e-05
ENSG00000088387	DOCK9	5.0744e-01	8.2510e-04	4.7732e-02
ENSG00000089692	LAG3	1.3863e+00	2.4550e-07	2.8495e-04
ENSG00000095585	BLNK	7.0431e-01	5.6265e-04	3.9391e-02
ENSG00000099953	MMP11	7.5849e-01	6.9780e-04	4.5125e-02
ENSG00000100450	GZMH	1.8383e+00	5.5069e-12	4.0481e-08
ENSG00000101224	CDC25B	6.3451e-01	6.3603e-05	1.2987e-02
ENSG00000103253	HAGHL	7.1205e-01	5.6592e-06	2.8364e-03
ENSG00000103647	CORO2B	1.2774e+00	2.3136e-04	2.5384e-02
ENSG00000104490	NCALD	6.3318e-01	8.9795e-04	4.9016e-02
ENSG00000105369	CD79A	6.6458e-01	8.7663e-04	4.8830e-02
ENSG00000105374	NKG7	6.2460e-01	3.1217e-04	2.9154e-02
ENSG00000107018	RLN1	9.6790e-01	5.7878e-04	4.0138e-02
ENSG00000108370	RGS9	6.4691e-01	2.9457e-04	2.8582e-02
ENSG00000109680	TBC1D19	6.5703e-01	1.3922e-04	1.8952e-02
ENSG00000109762	SNX25	5.3372e-01	5.7456e-05	1.2067e-02
ENSG00000109944	JHY	6.3173e-01	3.9609e-04	3.2352e-02
ENSG00000109956	B3GAT1	1.5287e+00	4.8013e-10	2.6471e-06
ENSG00000110777	POU2AF1	8.2253e-01	7.6169e-04	4.6274e-02
ENSG00000110987	BCL7A	6.7620e-01	1.9061e-04	2.2360e-02
ENSG00000111728	ST8SIA1	9.0415e-01	1.8384e-04	2.1915e-02
ENSG00000111752	PHC1	5.1844e-01	5.3765e-04	3.8371e-02
ENSG00000115523	GNLY	7.4104e-01	2.5005e-04	2.6571e-02
ENSG00000116667	C1orf21	1.0209e+00	6.4594e-07	5.4330e-04
ENSG00000116824	CD2	5.0752e-01	3.2548e-04	2.9661e-02
ENSG00000124203	ZNF831	6.1853e-01	1.7375e-04	2.1169e-02
ENSG00000128596	CCDC136	8.5100e-01	7.9134e-06	3.5892e-03
ENSG00000132704	FCRL2	7.2596e-01	8.7947e-04	4.8830e-02
ENSG00000133424	LARGE1	7.8950e-01	4.1553e-04	3.3428e-02
ENSG00000134539	KLRD1	6.2445e-01	1.5301e-04	1.9504e-02
ENSG00000135414	GDF11	5.8427e-01	5.6166e-05	1.1910e-02
ENSG00000135622	SEMA4F	6.3344e-01	7.8381e-05	1.4286e-02
ENSG00000135631	RAB11FIP5	8.1160e-01	1.2059e-05	4.6655e-03
ENSG00000137101	CD72	6.0589e-01	6.2947e-04	4.2593e-02
ENSG00000137441	FGFBP2	6.8544e-01	3.5088e-04	3.0813e-02
ENSG00000137501	SYTL2	5.0712e-01	1.7952e-04	2.1633e-02
ENSG00000138134	STAMBPL1	5.3678e-01	1.3038e-04	1.8564e-02
ENSG00000138311	ZNF365	8.0344e-01	1.2945e-04	1.8564e-02
ENSG00000139116	KIF21A	6.2885e-01	1.2278e-05	4.6685e-03
ENSG00000139547	RDH16	6.7040e-01	2.6873e-05	8.0085e-03
ENSG00000142173	COL6A2	8.5706e-01	2.8085e-07	3.0968e-04
ENSG00000143126	CELSR2	5.1157e-01	3.7884e-04	3.2179e-02
ENSG00000143878	RHOB	1.2080e+00	2.5067e-04	2.6571e-02
ENSG00000145284	SCD5	7.3246e-01	5.9793e-04	4.1078e-02
ENSG00000145700	ANKRD31	7.1377e-01	7.5417e-04	4.6274e-02
ENSG00000147234	FRMPD3	1.0810e+00	1.3193e-05	4.8273e-03
ENSG00000148300	REXO4	5.2683e-01	1.5191e-05	5.1540e-03
ENSG00000149328	GLB1L2	1.7580e+00	2.5051e-12	2.7623e-08
ENSG00000149527	PLCH2	5.8670e-01	7.7255e-04	4.6558e-02
ENSG00000149809	TM7SF2	5.1426e-01	2.5629e-04	2.6571e-02
ENSG00000151729	SLC25A4	6.3902e-01	3.3795e-04	3.0296e-02
ENSG00000151746	BICD1	5.6765e-01	3.1928e-04	2.9338e-02
ENSG00000152217	SETBP1	6.8394e-01	1.7229e-04	2.1108e-02
ENSG00000152894	PTPRK	6.7009e-01	6.4732e-04	4.3060e-02
ENSG00000153563	CD8A	9.6646e-01	8.3289e-06	3.6625e-03
ENSG00000156475	PPP2R2B	9.6687e-01	5.4691e-07	5.0254e-04
ENSG00000158321	AUTS2	5.1276e-01	2.7351e-04	2.7586e-02
ENSG00000158482	SNX29P1	8.1746e-01	9.2326e-05	1.5309e-02
ENSG00000158483	FAM86C1P	1.0549e+00	2.2812e-04	2.5280e-02
ENSG00000159640	ACE	9.2317e-01	5.0206e-05	1.1072e-02
ENSG00000159733	ZFYVE28	5.4138e-01	1.6538e-04	2.0606e-02
ENSG00000160183	TMPRSS3	8.0641e-01	4.3831e-04	3.4399e-02
ENSG00000162383	SLC1A7	1.1224e+00	1.3196e-04	1.8655e-02
ENSG00000162692	VCAM1	1.8535e+00	6.8095e-05	1.3500e-02
ENSG00000163534	FCRL1	1.0448e+00	3.4159e-04	3.0378e-02
ENSG00000163564	PYHIN1	5.1464e-01	1.9707e-04	2.2754e-02
ENSG00000163687	DNASE1L3	7.9249e-01	2.9550e-04	2.8582e-02
ENSG00000163995	ABLIM2	9.1435e-01	1.2777e-04	1.8559e-02
ENSG00000164483	SAMD3	7.8975e-01	3.5241e-05	9.2747e-03
ENSG00000165138	ANKS6	5.2233e-01	7.7080e-05	1.4275e-02
ENSG00000165905	LARGE2	8.3629e-01	1.4329e-04	1.9057e-02
ENSG00000167037	SGSM1	5.9536e-01	1.3343e-04	1.8742e-02
ENSG00000167094	TTC16	1.2458e+00	4.9091e-09	1.1323e-05
ENSG00000167286	CD3D	5.8881e-01	5.1026e-04	3.7299e-02
ENSG00000167972	ABCA3	6.1060e-01	3.8930e-04	3.2179e-02
ENSG00000167984	NLRC3	6.4876e-01	1.8377e-04	2.1915e-02
ENSG00000169715	MT1E	1.0011e+00	3.6633e-04	3.1434e-02
ENSG00000170624	SGCD	1.6297e+00	6.2063e-06	3.0415e-03
ENSG00000171476	HOPX	6.6232e-01	2.3815e-04	2.5871e-02
ENSG00000172116	CD8B	1.0629e+00	3.1648e-05	9.0003e-03
ENSG00000172348	RCAN2	2.9805e+00	4.1115e-09	1.1323e-05
ENSG00000172508	CARNS1	5.3677e-01	8.3486e-05	1.4590e-02
ENSG00000172673	THEMIS	7.8463e-01	7.3439e-04	4.6136e-02
ENSG00000173482	PTPRM	1.1712e+00	8.7086e-08	1.2003e-04
ENSG00000174255	ZNF80	1.1376e+00	1.5574e-06	1.0408e-03
ENSG00000176083	ZNF683	2.6239e+00	3.9958e-13	8.8120e-09
ENSG00000176160	HSF5	8.0358e-01	9.2222e-04	4.9604e-02
ENSG00000176658	MYO1D	7.4050e-01	5.4790e-05	1.1776e-02
ENSG00000177465	ACOT4	9.4716e-01	7.2678e-04	4.5997e-02
ENSG00000178162	FAR2P2	1.2183e+00	7.2762e-04	4.5997e-02
ENSG00000178202	POGLUT3	5.9738e-01	3.2575e-05	9.0003e-03
ENSG00000178573	MAF	5.4679e-01	4.4668e-04	3.4415e-02
ENSG00000178860	MSC	1.3470e+00	4.5470e-07	4.5179e-04
ENSG00000179886	TIGD5	5.8659e-01	7.4679e-05	1.4275e-02
ENSG00000179899	PHC1P1	6.2158e-01	2.6376e-04	2.6929e-02
ENSG00000181036	FCRL6	1.2718e+00	2.5545e-05	7.7170e-03
ENSG00000181104	F2R	5.3828e-01	2.7395e-04	2.7586e-02
ENSG00000181215	C4orf50	1.8401e+00	3.5257e-07	3.7025e-04
ENSG00000182173	TSEN54	5.2152e-01	4.2780e-05	1.0292e-02
ENSG00000182985	CADM1	1.0510e+00	6.3954e-08	9.7818e-05
ENSG00000184226	PCDH9	8.1128e-01	1.8827e-04	2.2322e-02
ENSG00000184270	H2AC21	1.3522e+00	2.3965e-04	2.5907e-02
ENSG00000185345	PRKN	1.2162e+00	8.8935e-04	4.8830e-02
ENSG00000185920	PTCH1	6.0969e-01	2.8259e-04	2.7830e-02
ENSG00000187621	TCL6	1.1063e+00	2.4111e-04	2.5938e-02
ENSG00000188001	TPRG1	8.4176e-01	4.8873e-05	1.0887e-02
ENSG00000189233	NUGGC	7.0799e-01	5.6948e-04	3.9617e-02
ENSG00000196092	PAX5	8.3925e-01	8.4086e-04	4.8165e-02
ENSG00000196405	EVL	6.2286e-01	3.9017e-04	3.2179e-02
ENSG00000196586	MYO6	6.4990e-01	8.0010e-05	1.4345e-02
ENSG00000197057	DTHD1	6.4870e-01	7.4058e-04	4.6136e-02
ENSG00000197077	KIAA1671	1.5636e+00	7.7271e-10	2.8401e-06
ENSG00000197540	GZMM	6.3963e-01	4.8451e-05	1.0887e-02
ENSG00000198106		6.6398e-01	4.1534e-04	3.3428e-02
ENSG00000198286	CARD11	5.9592e-01	2.2004e-05	6.9322e-03
ENSG00000198353	HOXC4	1.3376e+00	2.1086e-08	4.0960e-05
ENSG00000198513	ATL1	6.2644e-01	3.1565e-04	2.9248e-02
ENSG00000198851	CD3E	7.5098e-01	5.4999e-05	1.1776e-02
ENSG00000198885	ITPRIPL1	5.8723e-01	8.4700e-06	3.6625e-03
ENSG00000204110	LINC02520	1.1085e+00	8.0417e-04	4.7292e-02
ENSG00000204252	HLA-DOA	7.2885e-01	4.0987e-06	2.1021e-03
ENSG00000205683	DPF3	7.2258e-01	2.7936e-04	2.7830e-02
ENSG00000211597	IGKJ1	7.1803e-01	8.2255e-04	4.7732e-02
ENSG00000211690	TRGJ1	1.0934e+00	1.0186e-04	1.5970e-02
ENSG00000211717	TRBV10-1	1.2258e+00	1.3440e-04	1.8759e-02
ENSG00000211746	TRBV19	7.6454e-01	2.5501e-04	2.6571e-02
ENSG00000211752	TRBV27	8.0955e-01	8.8821e-04	4.8830e-02
ENSG00000211753	TRBV28	9.9857e-01	8.2898e-04	4.7732e-02
ENSG00000211772	TRBC2	7.8870e-01	2.1081e-04	2.3899e-02
ENSG00000211778	TRAV4	7.8621e-01	5.1285e-04	3.7326e-02
ENSG00000211799	TRAV19	8.1454e-01	3.8786e-04	3.2179e-02
ENSG00000211804	TRDV1	1.0909e+00	7.2793e-04	4.5997e-02
ENSG00000211899	IGHM	8.7510e-01	3.5490e-04	3.0813e-02
ENSG00000224969		1.2912e+00	9.2813e-04	4.9680e-02
ENSG00000224992		1.2044e+00	7.7675e-05	1.4275e-02
ENSG00000227191	TRGC2	7.6637e-01	5.2085e-04	3.7660e-02
ENSG00000230537	LINC02937	1.5070e+00	5.1342e-09	1.1323e-05
ENSG00000232104	RFX3-DT	5.9598e-01	5.5580e-04	3.9035e-02
ENSG00000232434	AJM1	5.7820e-01	3.2256e-04	2.9516e-02
ENSG00000233306	TRGV2	1.1265e+00	7.0855e-05	1.3828e-02
ENSG00000233609	RPL10P19	7.1258e-01	4.6803e-04	3.5227e-02
ENSG00000234614	C2CD4D-AS1	7.9483e-01	3.8929e-04	3.2179e-02
ENSG00000235162	C12orf75	5.3060e-01	6.1624e-04	4.2205e-02
ENSG00000235621	LINC00494	1.1972e+00	7.9749e-06	3.5892e-03
ENSG00000235785		6.7998e-01	7.0505e-04	4.5331e-02
ENSG00000236609	ZNF853	6.1062e-01	3.4299e-04	3.0378e-02
ENSG00000237422		1.6090e+00	2.5263e-05	7.7170e-03
ENSG00000237702	TRBV3-1	7.7590e-01	1.5288e-04	1.9504e-02
ENSG00000240253	FAR2P3	1.2102e+00	6.2017e-04	4.2343e-02
ENSG00000240403	KIR3DL2	1.0550e+00	1.0071e-04	1.5970e-02
ENSG00000241316	SUCLG2-DT	6.1686e-01	7.5344e-04	4.6274e-02
ENSG00000241490		7.6304e-01	8.2439e-04	4.7732e-02
ENSG00000241657	TRBV11-2	7.7507e-01	3.0550e-04	2.8915e-02
ENSG00000243811	APOBEC3D	7.2540e-01	6.8096e-04	4.4694e-02
ENSG00000244649	LINC02086	2.8381e+00	6.3540e-10	2.8025e-06
ENSG00000245322	H2AZ1-DT	1.0156e+00	1.4763e-05	5.0870e-03
ENSG00000245532	NEAT1	9.3680e-01	3.3058e-05	9.0003e-03
ENSG00000246596		5.9315e-01	3.8304e-04	3.2179e-02
ENSG00000248487	ABHD14A	5.9330e-01	7.9205e-04	4.6866e-02
ENSG00000253234	IGLV2-5	1.4310e+00	1.9631e-04	2.2754e-02
ENSG00000254126	CD8B2	1.0012e+00	1.0211e-04	1.5970e-02
ENSG00000255569	TRAV1-1	9.2150e-01	7.8306e-04	4.6866e-02
ENSG00000256039	LINC02446	1.1834e+00	1.1337e-05	4.5458e-03
ENSG00000256128	LINC00944	7.7154e-01	4.2260e-04	3.3524e-02
ENSG00000256667	KLRA1P	8.9304e-01	9.5868e-05	1.5432e-02
ENSG00000259363		7.4746e-01	1.2159e-06	8.6497e-04
ENSG00000259658	UBE2Q2P13	5.8824e-01	1.5665e-05	5.2342e-03
ENSG00000260000		1.0069e+00	6.7170e-05	1.3466e-02
ENSG00000262227		1.0523e+00	6.3970e-04	4.3060e-02
ENSG00000265787	CYP4F35P	8.3495e-01	1.9653e-04	2.2754e-02
ENSG00000271288	IGHV1OR15-3	1.3078e+00	7.6442e-06	3.5867e-03
ENSG00000271503	CCL5	1.1009e+00	1.4494e-04	1.9140e-02
ENSG00000272092		7.7307e-01	8.2696e-04	4.7732e-02
ENSG00000272282	LINC02084	6.5034e-01	8.2796e-04	4.7732e-02
ENSG00000272502		7.7630e-01	1.4345e-04	1.9057e-02
ENSG00000273802	H2BC8	9.3479e-01	8.9297e-05	1.4986e-02
ENSG00000275395	FCGBP	8.6022e-01	4.7370e-04	3.5533e-02
ENSG00000276241		1.3633e+00	6.8564e-05	1.3500e-02
ENSG00000281550		1.3564e+00	2.3562e-06	1.3323e-03
ENSG00000285756		6.2265e-01	5.0934e-04	3.7299e-02
ENSG00000287097		1.9317e+00	1.6235e-06	1.0530e-03
