# Supplementary material for: An epigenetic human cytomegalovirus infection score predicts viremia risk in seropositive lung transplant recipients
Source: Epigenetics. 2024 Oct 3;19(1):2408843. doi: 10.1080/15592294.2024.2408843 (PMC11451273; doi:10.1080/15592294.2024.2408843)
Supplement: SupplTable3.xlsx [file KEPI_A_2408843_SM4929.xlsx]

## Sheet: TableS3
Supplementary Table 3. Hyper-methylated genes.
Gene	pvalue	FDR	Bonf
RANBP17	5.616503e-25	1.054611e-20	1.054611e-20
GPR25	9.589337e-25	9.002949e-21	1.800590e-20
SHROOM1	4.010696e-18	2.510295e-14	7.530884e-14
ZIK1	2.179936e-14	1.023316e-10	4.093266e-10
ZNF416	2.179936e-14	1.023316e-10	4.093266e-10
LTBP3	3.059558e-14	9.574887e-11	5.744932e-10
KDM2B	4.737464e-14	1.270791e-10	8.895536e-10
ASIC1	5.363417e-14	1.258861e-10	1.007089e-9
RACGAP1	5.363417e-14	1.258861e-10	1.007089e-9
ADRB1	1.123423e-12	2.109451e-9	2.109451e-8
KCNA1	1.617456e-12	2.760997e-9	3.037097e-8
FGR	1.994016e-12	3.120137e-9	3.744164e-8
ANPEP	2.739901e-12	3.957471e-9	5.144712e-8
ISL2	1.046696e-11	1.403844e-8	1.965381e-7
STAG3	1.060641e-11	1.327710e-8	1.991566e-7
NHLRC1	1.060641e-11	1.327710e-8	1.991566e-7
GPC2	1.060641e-11	1.327710e-8	1.991566e-7
TRAF3IP2	1.071355e-11	1.117602e-8	2.011683e-7
IFT140	8.625518e-11	8.524282e-8	1.619614e-6
CRAMP1	8.625518e-11	8.524282e-8	1.619614e-6
DGKZ	1.584080e-10	1.416394e-7	2.974427e-6
FZD9	2.858200e-10	2.439474e-7	5.366842e-6
SPOCK2	7.512008e-10	6.132738e-7	1.410530e-5
SCGN	3.336039e-9	2.610034e-6	6.264080e-5
AMPD3	5.850533e-9	4.394218e-6	1.098555e-4
TBX5	1.332328e-8	9.621970e-6	2.501712e-4
TBX15	2.204858e-8	1.533356e-5	4.140062e-4
SEPT8	2.423698e-8	1.625349e-5	4.550978e-4
RCOR2	4.272437e-8	2.766329e-5	8.022355e-4
ALDH3B1	4.815500e-8	3.014021e-5	9.042064e-4
LIX1L	4.815500e-8	3.014021e-5	9.042064e-4
INSR	5.211064e-8	3.057755e-5	9.784815e-4
PIK3CD	7.663609e-8	4.360594e-5	1.438996e-3
PAX3	9.542163e-8	5.269800e-5	1.791732e-3
HOXA9	1.431344e-7	7.678956e-5	2.687635e-3
RPL31	2.091488e-7	1.090885e-4	3.927187e-3
TFAP2A	2.553192e-7	1.295710e-4	4.794129e-3
ZBTB18	2.553192e-7	1.295710e-4	4.794129e-3
LXN	3.962001e-7	1.907551e-4	7.439449e-3
PDK4	4.414930e-7	2.072479e-4	8.289914e-3
NTSR2	4.458491e-7	2.041880e-4	8.371709e-3
NUDT18	8.207931e-7	3.669531e-4	1.541203e-2
SIM1	8.555028e-7	3.735762e-4	1.606378e-2
ALOX5	9.099187e-7	3.883078e-4	1.708554e-2
DBH	1.157611e-6	4.830325e-4	2.173646e-2
FAM163B	1.157611e-6	4.830325e-4	2.173646e-2
POLR3GL	1.190531e-6	4.756298e-4	2.235460e-2
BAHCC1	1.190531e-6	4.756298e-4	2.235460e-2
TSEN54	1.724511e-6	6.608397e-4	3.238114e-2
CASKIN2	1.724511e-6	6.608397e-4	3.238114e-2
ZNF804B	1.724511e-6	6.608397e-4	3.238114e-2
SLC37A1	2.635183e-6	9.515544e-4	4.948083e-2
SDHAF1	2.832516e-6	1.003512e-3	5.318615e-2
SCG3	2.832516e-6	1.003512e-3	5.318615e-2
IL6R	2.832516e-6	1.003512e-3	5.318615e-2
ELK3	3.258482e-6	1.092581e-3	6.118452e-2
DNAI1	5.032091e-6	1.657677e-3	9.448757e-2
HOXB8	5.642356e-6	1.826664e-3	1.059465e-1
HOXD1	5.642356e-6	1.826664e-3	1.059465e-1
HOXB7	5.642356e-6	1.826664e-3	1.059465e-1
SLC12A5	6.575985e-6	2.024218e-3	1.234773e-1
FOXA1	6.849539e-6	2.074416e-3	1.286138e-1
ITGA6	1.139326e-5	3.395734e-3	2.139312e-1
HTRA1	1.224288e-5	3.591946e-3	2.298846e-1
OXT	1.465417e-5	4.233252e-3	2.751614e-1
GALR1	1.510723e-5	4.298007e-3	2.836685e-1
CBX7	1.510723e-5	4.298007e-3	2.836685e-1
LTK	1.933814e-5	5.339886e-3	3.631123e-1
ARHGEF25	2.043217e-5	5.560215e-3	3.836549e-1
BSN	2.043217e-5	5.560215e-3	3.836549e-1
RSPO2	2.043217e-5	5.560215e-3	3.836549e-1
ITPKA	2.301760e-5	6.002798e-3	4.322015e-1
GPR157	2.678820e-5	6.890439e-3	5.030020e-1
IFNLR1	2.853377e-5	7.240251e-3	5.357786e-1
NEFM	2.853377e-5	7.240251e-3	5.357786e-1
RPL23A	2.986159e-5	7.377777e-3	5.607111e-1
HR	2.986159e-5	7.377777e-3	5.607111e-1
RAB34	2.986159e-5	7.377777e-3	5.607111e-1
KCNS1	6.782153e-5	1.612006e-2	1.000000e+0
KLK10	7.304453e-5	1.714446e-2	1.000000e+0
TVP23A	7.304453e-5	1.714446e-2	1.000000e+0
ENSG00000269741	7.304453e-5	1.714446e-2	1.000000e+0
LRFN3	8.349844e-5	1.888976e-2	1.000000e+0
IL15	1.444368e-4	3.228678e-2	1.000000e+0
SLC35A2	1.444368e-4	3.228678e-2	1.000000e+0
CADPS	1.444368e-4	3.228678e-2	1.000000e+0
TNFRSF1B	1.710315e-4	3.691332e-2	1.000000e+0
PRMT8	1.792461e-4	3.824664e-2	1.000000e+0
SLC26A10	1.969069e-4	4.154293e-2	1.000000e+0
ZNF629	1.969069e-4	4.154293e-2	1.000000e+0
LIN28A	2.201402e-4	4.542387e-2	1.000000e+0
ZNF549	2.201402e-4	4.542387e-2	1.000000e+0
SOAT1	2.201402e-4	4.542387e-2	1.000000e+0
