# Supplementary material for: An epigenetic human cytomegalovirus infection score predicts viremia risk in seropositive lung transplant recipients
Source: Epigenetics. 2024 Oct 3;19(1):2408843. doi: 10.1080/15592294.2024.2408843 (PMC11451273; doi:10.1080/15592294.2024.2408843)
Supplement: SupplTable4.xlsx [file KEPI_A_2408843_SM4927.xlsx]

## Sheet: TableS4
Supplementary Table 4. Hypo-methylated genes.
Gene	pvalue	FDR	Bonf
CD3G	3.315260e-25	6.225064e-21	6.225064e-21
CD3D	3.315260e-25	6.225064e-21	6.225064e-21
TNRC6B	1.489624e-16	9.323557e-13	2.797067e-12
NDUFAF8	1.050311e-14	4.930422e-11	1.972169e-10
SLC38A10	1.050311e-14	4.930422e-11	1.972169e-10
ZC3H3	2.148971e-14	6.725205e-11	4.035123e-10
MAFA	2.148971e-14	6.725205e-11	4.035123e-10
DUSP22	1.253615e-13	2.942391e-10	2.353913e-9
GRAP2	1.309615e-13	2.732293e-10	2.459064e-9
SARAF	1.782680e-11	3.347338e-8	3.347338e-7
DUSP4	1.782680e-11	3.347338e-8	3.347338e-7
RUNX3	1.653885e-10	2.587917e-7	3.105500e-6
CD8A	1.653885e-10	2.587917e-7	3.105500e-6
MIA	2.123912e-10	2.848621e-7	3.988070e-6
SNRPA	2.123912e-10	2.848621e-7	3.988070e-6
BIRC2	2.123912e-10	2.848621e-7	3.988070e-6
TLR2	2.123912e-10	2.848621e-7	3.988070e-6
TMEM131L	2.123912e-10	2.848621e-7	3.988070e-6
NDUFA10	4.282819e-10	4.232552e-7	8.041849e-6
ACE2	1.611756e-9	1.513197e-6	3.026394e-5
IL2RA	4.019396e-9	3.593914e-6	7.547220e-5
SYNGAP1	2.106136e-8	1.797587e-5	3.954692e-4
CUTA	2.106136e-8	1.797587e-5	3.954692e-4
HNRNPF	2.721648e-8	2.129349e-5	5.110438e-4
SLC3A2	3.009410e-8	2.260308e-5	5.650769e-4
CD8B	3.009410e-8	2.260308e-5	5.650769e-4
ZPBP2	8.876696e-8	6.173249e-5	1.666777e-3
IKZF3	8.876696e-8	6.173249e-5	1.666777e-3
IL4	9.745293e-8	6.309909e-5	1.829874e-3
KRTAP5-7	2.230502e-7	1.396071e-4	4.188214e-3
NADSYN1	3.579013e-7	2.167843e-4	6.720313e-3
CLIC4	3.579013e-7	2.167843e-4	6.720313e-3
CRTAM	3.579013e-7	2.167843e-4	6.720313e-3
RASGRP4	3.579013e-7	2.167843e-4	6.720313e-3
KAT6A	3.579013e-7	2.167843e-4	6.720313e-3
HMGA1	3.579013e-7	2.167843e-4	6.720313e-3
TRIO	3.579013e-7	2.167843e-4	6.720313e-3
SMIM29	3.579013e-7	2.167843e-4	6.720313e-3
PRKAR1B	4.141849e-7	1.994141e-4	7.777150e-3
TC2N	8.080671e-7	3.793269e-4	1.517308e-2
CD5	2.076767e-6	9.511086e-4	3.899545e-2
BCL11B	2.209950e-6	9.880055e-4	4.149623e-2
PDGFA	2.634161e-6	1.150271e-3	4.946164e-2
RNF4	3.859663e-6	1.647111e-3	7.247289e-2
TNIP2	3.859663e-6	1.647111e-3	7.247289e-2
EDN1	4.253879e-6	1.736415e-3	7.987509e-2
XCL2	4.253879e-6	1.736415e-3	7.987509e-2
PHACTR1	4.253879e-6	1.736415e-3	7.987509e-2
LPIN2	4.253879e-6	1.736415e-3	7.987509e-2
TBX19	4.253879e-6	1.736415e-3	7.987509e-2
EMILIN2	4.253879e-6	1.736415e-3	7.987509e-2
SMIM20	4.253879e-6	1.736415e-3	7.987509e-2
RBPJ	4.253879e-6	1.736415e-3	7.987509e-2
ZEB2	4.253879e-6	1.736415e-3	7.987509e-2
ZBTB38	4.253879e-6	1.736415e-3	7.987509e-2
GTDC1	4.253879e-6	1.736415e-3	7.987509e-2
RASA2	4.253879e-6	1.736415e-3	7.987509e-2
PIR	5.702390e-6	1.846100e-3	1.070738e-1
NMRAL1	7.321047e-6	2.329954e-3	1.374673e-1
DNAJA3	7.321047e-6	2.329954e-3	1.374673e-1
HDAC4	2.299299e-5	7.077695e-3	4.317394e-1
GRAMD2A	2.373377e-5	7.187887e-3	4.456490e-1
ANK1	3.270577e-5	9.747877e-3	6.141162e-1
IL23R	5.052975e-5	1.482495e-2	9.487971e-1
SLFNL1	5.052975e-5	1.482495e-2	9.487971e-1
SLC25A26	5.052975e-5	1.482495e-2	9.487971e-1
CTPS1	5.052975e-5	1.482495e-2	9.487971e-1
LRIG1	5.052975e-5	1.482495e-2	9.487971e-1
MED27	5.576468e-5	1.517527e-2	1.000000e+0
RAPGEF1	5.576468e-5	1.517527e-2	1.000000e+0
AIM2	5.576468e-5	1.517527e-2	1.000000e+0
OTULIN	5.576468e-5	1.517527e-2	1.000000e+0
MX1	6.503006e-5	1.672698e-2	1.000000e+0
PKM	7.725632e-5	1.960327e-2	1.000000e+0
KSR1	7.725632e-5	1.960327e-2	1.000000e+0
FAM53B	7.725632e-5	1.960327e-2	1.000000e+0
SRPK1	7.725632e-5	1.960327e-2	1.000000e+0
LHPP	7.725632e-5	1.960327e-2	1.000000e+0
NFATC1	7.851752e-5	1.866232e-2	1.000000e+0
PTPRCAP	8.609121e-5	2.020668e-2	1.000000e+0
RPS6KB2	8.609121e-5	2.020668e-2	1.000000e+0
FAM210A	1.138970e-4	2.608102e-2	1.000000e+0
